# Supplementary material for: Prevalence and determinants of death registration and certification uptake in Uganda
Source: PLoS One. 2022 Mar 4;17(3):e0264742. doi: 10.1371/journal.pone.0264742 (PMC8896680; doi:10.1371/journal.pone.0264742)
Supplement: S1 File — (CSV) [file pone.0264742.s001.csv]

dist	resid	q1	q2	q19	q26	q27	q28	q29	q32	q35	q36	q37	q38	q39	q30	q31	q33	hhage	hoccup	hed	dc	dr	cknow	transp	comm
1	2	2	Roman Catholic	Divorced/ Separated	Parent	84	Male	Paid employment (private)	Yes		Other reason (specify)	0	0	0	Government health facility	Cancers	Health Facility Death Report	40	3	2	0	1	0	0	1
5	1	6	Roman Catholic	Married/ Living as married/ Cohabiting	Child	4	Male	Not Applicable	No		Did not know death should be registered	0	0	0	Private health facility	I don’t know		30	2	0	0	0	0	0	1
5	1	5	Anglican	Divorced/ Separated	Child	0	Male	Not Applicable	Yes		Did not know death should be registered	0	0	0	Private health facility	Respiratory diseases	Health Facility Death Report	29	2	1	0	1	0	1	1
4	2	6	Anglican	Married/ Living as married/ Cohabiting	Brother/ Sister	32	Male	Peasant	Yes		Did not know death should be registered	0	0	0	Home	Respiratory diseases	Health Facility Death Report	46	2	2	0	1	0	1	1
3	1	6	Roman Catholic	Widowed	Brother/ Sister	93	Male	Peasant	No		Did not know death should be registered	0	0	0	Government health facility	Accident		87	2	0	0	0	0	0	1
1	2	7	Muslim	Married/ Living as married/ Cohabiting	Parent	95	Male	Not Applicable	Yes		Other reason (specify)	0	0	0	Home	Kidney disease	Death certificate	53	2	2	1	1	3	1	1
3	1	3	Anglican	Widowed	Spouse	36	Male	Peasant	No		Did not know death should be registered	0	0	0	Government health facility	Witchcraft		34	2	1	0	0	0	0	0
4	1	4	Roman Catholic	Married/ Living as married/ Cohabiting	Others (Specify)	8	Male	Not Applicable	Yes		Did not know death should be registered	0	0	0	Government health facility	Others (Specify)	Health Facility Death Report	91	2	0	0	1	0	0	1
5	2	8	Roman Catholic	Married/ Living as married/ Cohabiting	Brother/ Sister	44	Male	Peasant	Yes		Did not know death should be registered	0	0	0	Government health facility	Kidney disease	Health Facility Death Report	38	2	1	0	1	0	0	1
3	1	8	Roman Catholic	Married/ Living as married/ Cohabiting	Child	2	Male	Not Applicable	Yes		Other reason (specify)	0	0	0	Private health facility	Malaria	Health Facility Death Report	33	2	1	0	1	0	1	1
3	1	7	Roman Catholic	Married/ Living as married/ Cohabiting	Brother/ Sister	69	Male	Peasant	No		Did not know death should be registered	0	0	0	Government health facility	Heart diseases		38	2	1	0	0	1	0	1
2	1	2	Roman Catholic	Widowed	Others (Specify)	20	Male	Peasant	No		Did not know death should be registered	0	0	0	Other (Specify)	Accident		59	2	1	0	0	0	0	0
4	2	4	Roman Catholic	Married/ Living as married/ Cohabiting	Parent	80	Male	Peasant	Yes		Other reason (specify)	0	Yes	0	Government health facility	Respiratory diseases	6	48	3	2	0	1	3	1	1
4	1	9	Pentecostal	Widowed	Spouse	45	Male	Peasant	Yes	Other (Specify)		0	Yes	0	Government health facility	Diabetes	Death certificate	38	2	1	1	1	3	0	1
5	1	3	Anglican	Married/ Living as married/ Cohabiting	Child	29	Male	Own business	No		Did not know death should be registered	0	0	0	Private health facility	Digestive system disease		50	2	1	0	0	0	1	1
4	1	2	Roman Catholic	Married/ Living as married/ Cohabiting	Child	40	Male	Own business	Yes		Did not know death should be registered	0	0	0	Home	Malaria	L.C letter	70	3	1	0	0	0	0	1
1	2	2	Roman Catholic	Never married	Brother/ Sister	28	Male	Own business	Yes		Does not know why the death was not registered	0	0	0	Government health facility	Accident	Health Facility Death Report	39	4	3	0	1	3	0	1
3	1	3	Anglican	Married/ Living as married/ Cohabiting	Parent	18	Male	Unemployed	No		Does not know why the death was not registered	0	0	0	Home	Others (Specify)		74	2	0	0	0	1	1	1
2	1	5	Pentecostal	Married/ Living as married/ Cohabiting	Others (Specify)	52	Male	Own business	No		Did not know death should be registered	0	0	0	Private health facility	Witchcraft		35	4	2	0	0	0	1	1
3	1	7	Anglican	Widowed	Spouse	83	Male	Peasant	No		Does not know where to register	0	0	0	Home	Others (Specify)		77	2	0	0	0	1	1	1
5	2	8	Anglican	Widowed	Spouse	85	Male	Own business	Yes		Did not know death should be registered	0	Yes	0	Private health facility	Cancers	Health Facility Death Report	60	2	2	0	1	3	0	1
1	2	2	Anglican	Married/ Living as married/ Cohabiting	Parent	70	Male	Paid employment (gov’t)	Yes		Does not know why the death was not registered	0	0	0	Government health facility	Liver disease	Health Facility Death Report	29	4	3	0	1	1	0	1
1	2	4	Roman Catholic	Married/ Living as married/ Cohabiting	Others (Specify)	99	Male	Unemployed	Yes		Does not know where to register	0	0	0	Home	Others (Specify)	L.C letter	40	3	1	0	0	1	1	1
4	1	1	Roman Catholic	Widowed	Others (Specify)	28	Male	Peasant	Yes		Did not know death should be registered	0	0	0	Home	Diabetes	L.C letter	90	2	0	0	0	0	0	0
4	1	2	Roman Catholic	Married/ Living as married/ Cohabiting	Brother/ Sister	50	Male	Own business	No		Did not know death should be registered	0	0	0	Home	HIV/AIDS		41	3	1	0	0	0	0	0
3	1	2	Roman Catholic	Married/ Living as married/ Cohabiting	Brother/ Sister	32	Male	Peasant	No		Does not know where to register	0	0	0	Government health facility	Others (Specify)		69	2	1	0	0	1	0	1
2	1	8	Muslim	Married/ Living as married/ Cohabiting	Child	31	Male	Own business	No		Did not know death should be registered	0	0	0	Home	Heart diseases		50	5	3	0	0	0	1	1
3	1	8	Roman Catholic	Widowed	Spouse	63	Male	Paid employment (gov’t)	No		Does not know why the death was not registered	0	0	Yes	Government health facility	Heart diseases		62	2	1	0	0	1	1	1
3	1	18	Roman Catholic	Married/ Living as married/ Cohabiting	Brother/ Sister	57	Male	Paid employment (gov’t)	Yes	Access to social benefits such as pension benefits		Yes	Yes	0	Government health facility	Cancers	Death certificate	50	2	2	1	1	3	1	1
4	2	4	Anglican	Widowed	Spouse	45	Male	Peasant	Yes		Did not know death should be registered	0	Yes	0	Home	HIV/AIDS	L.C letter	45	2	1	0	0	0	0	1
4	1	7	Roman Catholic	Widowed	Spouse	67	Male	Own business	No		Did not know death should be registered	0	0	0	Home	Malaria		52	2	1	0	0	0	0	1
2	1	11	Anglican	Married/ Living as married/ Cohabiting	Child	2	Male	Not Applicable	No		Does not know why the death was not registered	0	0	0	Home	Malaria		63	2	1	0	0	1	1	1
1	2	6	Muslim	Widowed	Spouse	48	Male	Own business	Yes		Did not know death should be registered	0	Yes	0	Private health facility	Accident	Health Facility Death Report	44	2	1	0	1	0	0	1
4	1	1	Muslim	Widowed	Brother/ Sister	74	Male	Peasant	Yes		Did not know death should be registered	Yes	0	0	Government health facility	Liver disease	Health Facility Death Report	69	2	1	0	1	1	0	0
1	2	3	Anglican	Married/ Living as married/ Cohabiting	Child	0	Male	Not Applicable	Yes		Did not know death should be registered	0	0	0	Government health facility	Others (Specify)	Health Facility Death Report	26	4	2	0	1	0	0	1
5	1	5	Roman Catholic	Widowed	Others (Specify)	45	Male	Peasant	No		Did not know death should be registered	0	0	0	Home	Malaria		40	2	2	0	0	0	0	1
5	1	7	Roman Catholic	Married/ Living as married/ Cohabiting	Child	0	Male	Not Applicable	No		Did not know death should be registered	0	0	0	Government health facility	Congenital illness		39	4	1	0	0	0	0	1
1	2	3	Roman Catholic	Married/ Living as married/ Cohabiting	Child	0	Male	Not Applicable	Yes		Did not know death should be registered	0	0	0	Government health facility	Others (Specify)	Health Facility Death Report	33	3	2	0	1	0	0	1
4	2	7	Anglican	Divorced/ Separated	Brother/ Sister	47	Male	Peasant	No		Does not know where to register	0	0	0	Home	Respiratory diseases		52	2	1	0	0	1	0	1
3	1	7	Roman Catholic	Never married	Brother/ Sister	38	Male	Paid employment (private)	No		Did not know death should be registered	0	0	0	Government health facility	HIV/AIDS		35	3	1	0	0	0	1	1
1	2	8	Pentecostal	Widowed	Spouse	49	Male	Paid employment (private)	No		Did not know death should be registered	0	0	0	Home	Heart diseases		39	3	1	0	0	0	0	0
1	2	7	Muslim	Married/ Living as married/ Cohabiting	Others (Specify)	34	Male	Own business	Yes		Did not know death should be registered	Yes	0	0	Government health facility	Accident	Health Facility Death Report	46	3	3	0	1	1	1	1
5	2	4	Roman Catholic	Widowed	Child	57	Male	Peasant	No		Did not know death should be registered	0	0	0	Private health facility	Respiratory diseases		76	2	1	0	0	0	0	1
1	2	3	Anglican	Divorced/ Separated	Brother/ Sister	30	Male	Own business	No		Did not know death should be registered	0	0	0	Home	I don’t know		26	4	1	0	0	0	0	1
5	1	6	Anglican	Married/ Living as married/ Cohabiting	Child	21	Male	Paid employment (private)	No		Did not know death should be registered	0	0	0	Government health facility	Witchcraft		51	2	1	0	0	0	0	1
4	1	6	Anglican	Married/ Living as married/ Cohabiting	Child	34	Male	Own business	Yes		Did not know death should be registered	0	0	0	Private health facility	Liver disease	Health Facility Death Report	66	2	2	0	1	1	1	1
4	1	4	Roman Catholic	Widowed	Spouse	40	Male	Own business	Yes		Did not know death should be registered	0	0	0	Home	Heart diseases	6	32	2	2	0	1	0	0	1
4	1	6	Roman Catholic	Married/ Living as married/ Cohabiting	Brother/ Sister	45	Male	Peasant	Yes		Did not know death should be registered	0	Yes	0	Home	Diabetes	L.C letter	37	2	1	0	0	1	1	1
4	2	9	Roman Catholic	Divorced/ Separated	Parent	57	Male	Peasant	Yes		Did not know death should be registered	Yes	0	0	Government health facility	HIV/AIDS	Health Facility Death Report	33	2	1	0	1	0	0	1
1	2	4	Pentecostal	Married/ Living as married/ Cohabiting	Child	1	Male	Not Applicable	Yes		Did not know death should be registered	0	0	0	Private health facility	Malaria	Health Facility Death Report	47	3	0	0	1	1	0	1
3	1	9	Pentecostal	Married/ Living as married/ Cohabiting	Child	26	Male	Peasant	No		Did not know death should be registered	0	0	0	Home	Mental illness		65	6	2	0	0	1	1	1
3	1	9	Muslim	Widowed	Child	39	Male	Own business	No		Does not know where to register	0	0	0	Home	I don’t know		63	2	0	0	0	1	0	1
3	1	2	Pentecostal	Married/ Living as married/ Cohabiting	Child	0	Male	Not Applicable	Yes		Did not know death should be registered	0	0	0	Private health facility	Others (Specify)	Health Facility Death Report	23	2	1	0	1	1	0	1
2	1	6	Roman Catholic	Married/ Living as married/ Cohabiting	Child	1	Male	Not Applicable	No		Did not know death should be registered	0	0	0	Government health facility	Congenital illness		81	3	1	0	0	0	1	1
3	1	8	Roman Catholic	Married/ Living as married/ Cohabiting	Child	30	Male	Peasant	Yes		Costs too much	0	0	0	Government health facility	I don’t know	Health Facility Death Report	75	2	2	0	1	3	1	1
3	1	5	Anglican	Widowed	Spouse	82	Male	Peasant	No		Does not know where to register	0	0	0	Home	Respiratory diseases		70	2	0	0	0	1	0	1
2	1	10	Anglican	Widowed	Spouse	86	Male	Paid employment (gov’t)	Yes	Inheritance purposes		Yes	Yes	Yes	Government health facility	Malaria	Death certificate	78	3	2	1	1	3	1	1
1	2	5	Anglican	Widowed	Spouse	36	Male	Own business	Yes		Did not know death should be registered	0	0	0	Government health facility	Accident	Postmortem report	32	3	2	0	1	1	0	1
2	1	8	Muslim	Widowed	Spouse	90	Male	Peasant	No		Did not know death should be registered	0	0	0	Home	Heart diseases		65	2	0	0	0	0	0	0
4	1	6	Muslim	Married/ Living as married/ Cohabiting	Parent	85	Male	Peasant	Yes		Other reason (specify)	0	0	0	Home	Heart diseases	Health Facility Death Report	42	2	2	0	1	1	0	1
3	1	7	Anglican	Married/ Living as married/ Cohabiting	Child	3	Male	Not Applicable	No		Does not know where to register	0	0	0	Home	HIV/AIDS		52	2	1	0	0	0	1	1
2	1	10	Muslim	Widowed	Spouse	75	Male	Peasant	No		Did not know death should be registered	0	0	0	Government health facility	Heart diseases		64	2	1	0	0	0	0	1
3	1	6	Roman Catholic	Married/ Living as married/ Cohabiting	Brother/ Sister	29	Male	Unemployed	Yes		Does not know where to register	0	0	0	Government health facility	Respiratory diseases	Health Facility Death Report	33	2	1	0	1	1	1	0
2	1	10	Muslim	Married/ Living as married/ Cohabiting	Child	6	Male	Not Applicable	Yes		Did not know death should be registered	0	0	0	Home	Malaria	Health Facility Death Report	43	2	1	0	1	0	1	1
5	1	6	Anglican	Widowed	Others (Specify)	70	Male	Peasant	No		Did not know death should be registered	0	0	0	Private health facility	Digestive system disease		57	2	1	0	0	0	0	1
2	1	6	Anglican	Married/ Living as married/ Cohabiting	Child	0	Male	Not Applicable	No		Did not know death should be registered	0	0	0	Government health facility	Congenital illness		34	2	2	0	0	0	0	1
5	1	3	Anglican	Widowed	Spouse	72	Male	Peasant	No		Did not know death should be registered	0	0	0	Home	I don’t know		72	2	0	0	0	0	0	0
2	1	3	Pentecostal	Never married	Parent	76	Male	Unemployed	No		Did not know death should be registered	0	0	0	Home	Respiratory diseases		20	2	2	0	0	1	1	1
4	1	5	Pentecostal	Married/ Living as married/ Cohabiting	Parent	42	Male	Peasant	Yes		Other reason (specify)	0	0	0	Government health facility	Witchcraft	Health Facility Death Report	23	2	2	0	1	3	0	1
3	1	6	Pentecostal	Divorced/ Separated	Child	34	Male	Peasant	No		Did not know death should be registered	0	0	0	Home	Witchcraft		61	2	0	0	0	0	0	0
2	1	5	Muslim	Widowed	Spouse	89	Male	Own business	Yes		Did not know death should be registered	0	0	0	Government health facility	Congenital illness	Health Facility Death Report	50	3	1	0	1	0	0	1
5	1	4	Roman Catholic	Widowed	Spouse	35	Male	Own business	No		Did not know death should be registered	0	0	0	Government health facility	Respiratory diseases		37	2	2	0	0	0	0	1
3	1	6	Roman Catholic	Married/ Living as married/ Cohabiting	Child	29	Male	Peasant	Yes	Access to insurance benefits		0	Yes	Yes	Other (Specify)	Others (Specify)	Death certificate	72	2	1	1	1	3	0	1
5	1	3	Anglican	Widowed	Spouse	87	Male	Peasant	No		Did not know death should be registered	0	0	0	Home	Cancers		80	2	0	0	0	0	0	1
5	1	2	Roman Catholic	Widowed	Spouse	72	Male	Own business	Yes	Access to social benefits such as pension benefits		0	Yes	Yes	Government health facility	Heart diseases	Death certificate	63	2	1	1	1	1	0	1
5	2	6	Roman Catholic	Married/ Living as married/ Cohabiting	Parent	99	Male	Peasant	No		Did not know death should be registered	0	0	0	Home	Others (Specify)		31	2	2	0	0	0	0	1
5	1	5	Roman Catholic	Married/ Living as married/ Cohabiting	Child	3	Male	Not Applicable	No		Did not know death should be registered	0	0	0	Home	Malaria		34	2	2	0	0	1	0	1
2	1	3	Anglican	Married/ Living as married/ Cohabiting	Child	5	Male	Not Applicable	No		Did not know death should be registered	0	0	0	Other (Specify)	Anaemia		38	3	1	0	0	0	1	1
5	1	3	Roman Catholic	Married/ Living as married/ Cohabiting	Child	40	Male	Peasant	No		Did not know death should be registered	0	0	0	Home	Heart diseases		75	2	0	0	0	1	0	1
4	1	6	Anglican	Widowed	Spouse	82	Male	Peasant	Yes		Did not know death should be registered	0	0	0	Home	Liver disease	L.C letter	59	2	1	0	0	0	0	1
2	1	8	Pentecostal	Married/ Living as married/ Cohabiting	Mother in law/ Father in law	63	Male	Own business	No		Did not know death should be registered	0	0	0	Home	Congenital illness		36	3	2	0	0	0	1	1
5	1	6	Anglican	Married/ Living as married/ Cohabiting	Parent	90	Male	Peasant	No		Did not know death should be registered	0	0	0	Home	Diabetes		57	2	1	0	0	0	0	1
5	1	7	Roman Catholic	Widowed	Spouse	46	Male	Peasant	No		Did not know death should be registered	0	0	0	Home	Others (Specify)		46	2	0	0	0	1	1	1
4	1	7	Roman Catholic	Never married	Brother/ Sister	20	Male	Peasant	Yes		Did not know death should be registered	0	0	0	Government health facility	Malaria	Health Facility Death Report	19	2	1	0	1	1	1	1
1	2	3	Roman Catholic	Widowed	Spouse	36	Male	Paid employment (private)	No		Did not know death should be registered	0	0	0	Home	Liver disease		31	6	2	0	0	0	0	1
3	1	5	Pentecostal	Married/ Living as married/ Cohabiting	Spouse	62	Male	Peasant	No		Does not know where to register	0	0	0	Home	Heart diseases		57	2	1	0	0	0	1	0
3	1	8	Pentecostal	Widowed	Spouse	58	Male	Paid employment (gov’t)	Yes	Inheritance purposes		0	Yes	0	Government health facility	Accident	Death certificate	52	2	1	1	1	1	1	1
2	1	10	Muslim	Widowed	Spouse	52	Male	Peasant	No		Did not know death should be registered	0	0	0	Government health facility	Respiratory diseases		47	2	1	0	0	0	1	1
5	2	5	Anglican	Widowed	Spouse	38	Male	Own business	No		Did not know death should be registered	0	0	0	Private health facility	I don’t know		35	2	1	0	0	0	0	1
3	1	7	Anglican	Married/ Living as married/ Cohabiting	Child	2	Male	Not Applicable	No		Does not know why the death was not registered	0	0	0	Home	Malaria		44	2	0	0	0	1	1	1
1	2	6	Pentecostal	Never married	Parent	57	Male	Own business	Yes	Access to social benefits such as pension benefits		Yes	Yes	0	Private health facility	Liver disease	Death certificate	23	6	3	1	1	3	1	1
5	1	3	Roman Catholic	Married/ Living as married/ Cohabiting	Parent	74	Male	Peasant	Yes		Did not know death should be registered	0	0	0	Government health facility	Cancers	Health Facility Death Report	30	2	2	0	1	1	0	1
5	2	8	Roman Catholic	Widowed	Spouse	42	Male	Paid employment (private)	No		Did not know death should be registered	0	0	0	Private health facility	I don’t know		41	2	1	0	0	0	0	1
1	2	7	Roman Catholic	Married/ Living as married/ Cohabiting	Spouse	63	Male	Own business	No		Other reason (specify)	0	0	0	Government health facility	Respiratory diseases		62	2	1	0	0	1	1	1
2	1	12	Pentecostal	Married/ Living as married/ Cohabiting	Others (Specify)	1	Male	Not Applicable	No		Did not know death should be registered	0	0	0	Government health facility	Malaria		56	3	1	0	0	0	1	1
1	2	5	Muslim	Widowed	Parent	70	Male	Own business	No		Did not know death should be registered	0	0	0	Home	Heart diseases		46	3	1	0	0	1	0	1
1	2	14	Pentecostal	Widowed	Spouse	60	Male	Own business	No		Does not know where to register	0	0	0	Other (Specify)	Heart diseases		46	3	1	0	0	0	1	1
1	2	6	Anglican	Married/ Living as married/ Cohabiting	Mother in law/ Father in law	55	Male	Peasant	Yes		Did not know death should be registered	0	0	0	Government health facility	HIV/AIDS	Health Facility Death Report	38	3	1	0	1	0	0	1
2	1	8	Muslim	Married/ Living as married/ Cohabiting	Child	4	Male	Not Applicable	No		Did not know death should be registered	0	0	0	Home	Congenital illness		55	2	1	0	0	1	1	1
5	1	4	Roman Catholic	Widowed	Spouse	55	Male	Paid employment (private)	No		Costs too much	0	0	0	Home	Cancers		49	5	3	0	0	1	0	1
1	2	3	Roman Catholic	Married/ Living as married/ Cohabiting	Spouse	35	Male	Paid employment (private)	No		Did not know death should be registered	0	0	0	Home	HIV/AIDS		45	3	2	0	0	0	0	1
5	2	5	Roman Catholic	Divorced/ Separated	Parent	48	Male	Peasant	Yes		Did not know death should be registered	0	0	0	Government health facility	Malaria	Health Facility Death Report	29	2	1	0	1	0	0	1
3	1	1	Roman Catholic	Widowed	Spouse	98	Male	Own business	Yes		Other reason (specify)	0	0	0	Home	Respiratory diseases	Health Facility Death Report	99	6	1	0	1	0	0	0
1	2	6	Muslim	Widowed	Spouse	48	Male	Paid employment (private)	Yes	Other (Specify)		0	Yes	0	Government health facility	HIV/AIDS	Death certificate	48	3	1	1	1	1	0	1
2	1	4	Anglican	Married/ Living as married/ Cohabiting	Parent	94	Male	Unemployed	No		Did not know death should be registered	0	0	0	Home	Heart diseases		53	2	1	0	0	1	1	1
1	2	6	Anglican	Widowed	Child	25	Male	Own business	No		Did not know death should be registered	0	0	0	Other (Specify)	Accident		44	3	0	0	0	0	0	1
1	2	12	Anglican	Widowed	Spouse	51	Male	Paid employment (private)	Yes	Access to insurance benefits		Yes	Yes	0	Government health facility	Diabetes	Death certificate	48	1	2	1	1	3	0	1
5	1	3	Anglican	Widowed	Spouse	76	Male	Unemployed	No		Did not know death should be registered	0	0	0	Home	Diabetes		71	2	1	0	0	0	0	1
3	1	5	Roman Catholic	Married/ Living as married/ Cohabiting	Brother/ Sister	64	Male	Peasant	No		Did not know death should be registered	0	0	0	Home	Congenital illness		56	2	1	0	0	0	1	1
3	1	11	Roman Catholic	Married/ Living as married/ Cohabiting	Mother in law/ Father in law	85	Male	Peasant	No		Did not know death should be registered	0	0	0	Home	Mental illness		56	2	1	0	0	0	0	1
3	1	4	Roman Catholic	Married/ Living as married/ Cohabiting	Child	39	Male	Peasant	No		Other reason (specify)	0	0	0	Home	HIV/AIDS		75	2	2	0	0	1	1	1
1	2	18	Muslim	Divorced/ Separated	Child	32	Male	Own business	No		Did not know death should be registered	0	0	0	Home	Cancers		55	3	1	0	0	0	1	1
4	1	1	Muslim	Widowed	Spouse	80	Male	Peasant	No		Did not know death should be registered	0	0	0	Home	Cancers		70	2	0	0	0	0	0	1
4	2	2	Roman Catholic	Widowed	Spouse	56	Male	Peasant	Yes		Costs too much	0	0	0	Government health facility	Diabetes	Health Facility Death Report	54	2	1	0	1	3	0	1
3	1	4	Roman Catholic	Widowed	Child	6	Male	Not Applicable	Yes		Does not know where to register	Yes	0	0	Government health facility	Anaemia	Health Facility Death Report	32	2	2	0	1	1	1	1
3	1	10	Pentecostal	Widowed	Child	4	Male	Not Applicable	Yes		Did not know death should be registered	0	0	0	Government health facility	Anaemia	Health Facility Death Report	48	3	1	0	1	0	1	1
1	2	1	Pentecostal	Widowed	Spouse	53	Male	Own business	Yes		Did not know death should be registered	0	0	0	Private health facility	Liver disease	Health Facility Death Report	65	4	2	0	1	0	0	1
3	1	4	Roman Catholic	Married/ Living as married/ Cohabiting	Others (Specify)	1	Male	Not Applicable	Yes		Other reason (specify)	0	Yes	0	Private health facility	Malaria	Health Facility Death Report	52	2	2	0	1	1	1	1
3	1	5	Roman Catholic	Never married	Brother/ Sister	39	Male	Paid employment (private)	No		Does not know where to register	0	0	0	Other (Specify)	Accident		27	2	1	0	0	1	1	1
1	2	5	Roman Catholic	Widowed	Spouse	90	Male	Unemployed	Yes		Did not know death should be registered	0	0	0	Government health facility	Respiratory diseases	Health Facility Death Report	80	6	1	0	1	0	0	1
5	1	5	Anglican	Married/ Living as married/ Cohabiting	Child	22	Male	Unemployed	Yes		Did not know death should be registered	0	0	0	Other (Specify)	Others (Specify)	Postmortem report	67	2	1	0	1	0	0	1
1	2	5	Muslim	Divorced/ Separated	Mother in law/ Father in law	60	Male	Unemployed	No		Does not know where to register	0	0	0	Home	Malaria		28	3	2	0	0	0	0	1
5	2	2	Pentecostal	Divorced/ Separated	Child	24	Male	Paid employment (private)	No		Did not know death should be registered	0	0	0	Government health facility	Others (Specify)		54	2	1	0	0	0	0	1
5	1	5	Anglican	Widowed	Child	20	Male	Paid employment (private)	No		Did not know death should be registered	0	0	0	Private health facility	Malaria		49	2	1	0	0	0	0	1
2	1	6	Muslim	Divorced/ Separated	Brother/ Sister	25	Male	Own business	No		Did not know death should be registered	0	0	0	Government health facility	Digestive system disease		40	4	1	0	0	0	1	1
2	1	13	Roman Catholic	Married/ Living as married/ Cohabiting	Mother in law/ Father in law	80	Male	Peasant	No		Does not know where to register	0	0	0	Government health facility	Respiratory diseases		40	3	1	0	0	1	1	0
1	2	3	Roman Catholic	Widowed	Spouse	61	Male	Paid employment (private)	No		Did not know death should be registered	0	0	0	Home	Cancers		60	6	1	0	0	0	0	1
1	2	3	Roman Catholic	Widowed	Child	24	Male	Paid employment (private)	Yes		Does not know why the death was not registered	0	0	0	Private health facility	Accident	Health Facility Death Report	47	3	2	0	1	1	0	1
4	2	11	Muslim	Divorced/ Separated	Child	7	Male	Not Applicable	No		Did not know death should be registered	0	0	0	Government health facility	Heart diseases		37	2	1	0	0	0	0	0
5	1	5	Anglican	Married/ Living as married/ Cohabiting	Others (Specify)	24	Male	Peasant	No		Did not know death should be registered	0	0	0	Private health facility	I don’t know		38	2	1	0	0	0	0	1
1	2	8	Muslim	Widowed	Spouse	33	Male	Own business	Yes	Inheritance purposes		0	Yes	0	Government health facility	Accident	Death certificate	32	3	1	1	1	1	0	1
1	2	3	Anglican	Married/ Living as married/ Cohabiting	Child	0	Male	Not Applicable	No		Did not know death should be registered	0	0	0	Government health facility	Anaemia		33	4	2	0	0	0	0	1
5	1	3	Anglican	Widowed	Spouse	99	Male	Peasant	No		Did not know death should be registered	0	0	0	Home	Others (Specify)		80	2	0	0	0	0	0	1
1	2	4	Anglican	Widowed	Spouse	82	Male	Unemployed	Yes		Does not know why the death was not registered	0	0	Yes	Home	Cancers	Health Facility Death Report	81	1	2	0	1	1	1	1
5	2	3	Anglican	Widowed	Spouse	79	Male	Peasant	No		Did not know death should be registered	0	0	0	Home	Others (Specify)		70	2	1	0	0	0	0	0
5	1	4	Anglican	Married/ Living as married/ Cohabiting	Child	2	Male	Not Applicable	No		Did not know death should be registered	0	0	0	Home	Congenital illness		25	3	2	0	0	0	0	1
3	1	4	Roman Catholic	Widowed	Spouse	90	Male	Peasant	No		Does not know where to register	0	0	0	Government health facility	Accident		80	2	0	0	0	0	0	1
5	2	7	Roman Catholic	Married/ Living as married/ Cohabiting	Child	30	Male	Peasant	No		Must travel too far	0	0	0	Private health facility	HIV/AIDS		70	2	2	0	0	1	0	1
1	2	5	Roman Catholic	Widowed	Child	37	Male	Own business	No		Did not know death should be registered	0	0	0	Home	HIV/AIDS		70	3	0	0	0	1	0	1
1	2	3	Anglican	Widowed	Child	47	Male	Own business	Yes		Did not know death should be registered	0	0	0	Private health facility	HIV/AIDS	Health Facility Death Report	79	6	0	0	1	0	0	1
2	1	13	Anglican	Married/ Living as married/ Cohabiting	Others (Specify)	92	Male	Unemployed	No		Did not know death should be registered	0	0	0	Home	Congenital illness		80	2	1	0	0	0	1	0
2	1	8	Pentecostal	Married/ Living as married/ Cohabiting	Child	10	Male	Not Applicable	Yes		Did not know death should be registered	0	0	0	Government health facility	Accident	Health Facility Death Report	53	2	1	0	1	0	0	1
5	1	4	Roman Catholic	Widowed	Mother in law/ Father in law	89	Male	Peasant	No		Did not know death should be registered	0	0	0	Home	HIV/AIDS		56	2	1	0	0	0	0	1
2	1	7	SDA	Divorced/ Separated	Child	0	Male	Not Applicable	No		Did not know death should be registered	0	0	0	Government health facility	Congenital illness		45	2	0	0	0	0	1	1
2	1	17	Anglican	Married/ Living as married/ Cohabiting	Parent	52	Male	Paid employment (gov’t)	Yes		Other reason (specify)	0	Yes	Yes	Government health facility	Diabetes	6	28	2	1	0	1	1	1	1
4	1	7	Roman Catholic	Widowed	Others (Specify)	2	Male	Not Applicable	Yes		Costs too much	0	0	0	Home	Childhood illness	L.C letter	47	2	1	0	0	1	0	1
3	1	3	Roman Catholic	Widowed	Spouse	53	Male	Peasant	Yes		Did not know death should be registered	0	0	0	Private health facility	Respiratory diseases	Health Facility Death Report	52	2	1	0	1	0	0	1
5	1	8	Anglican	Widowed	Spouse	89	Male	Peasant	Yes		Did not know death should be registered	0	0	0	Private health facility	Heart diseases	Health Facility Death Report	85	2	1	0	1	0	0	1
2	1	7	Muslim	Married/ Living as married/ Cohabiting	Mother in law/ Father in law	68	Male	Peasant	No		Did not know death should be registered	0	0	0	Home	Respiratory diseases		52	4	2	0	0	0	0	1
5	2	2	Anglican	Married/ Living as married/ Cohabiting	Child	38	Male	Peasant	No		Did not know death should be registered	0	0	0	Home	I don’t know		99	6	1	0	0	0	0	0
5	1	4	Anglican	Widowed	Others (Specify)	35	Male	Peasant	Yes		Did not know death should be registered	0	0	0	Home	Accident	Postmortem report	99	2	0	0	1	0	0	0
2	1	16	Muslim	Married/ Living as married/ Cohabiting	Child	2	Male	Not Applicable	No		Did not know death should be registered	0	0	0	Home	I don’t know		47	2	1	0	0	0	0	1
1	2	5	Anglican	Never married	Brother/ Sister	45	Male	Own business	Yes		Does not know why the death was not registered	0	0	0	Home	Others (Specify)	L.C letter	30	3	0	0	0	0	0	1
4	1	10	Muslim	Married/ Living as married/ Cohabiting	Others (Specify)	0	Male	Not Applicable	No		Other reason (specify)	0	0	0	Home	Witchcraft		50	3	1	0	0	1	1	1
2	1	9	Muslim	Widowed	Others (Specify)	13	Male	Not Applicable	No		Did not know death should be registered	0	0	0	Home	Malaria		69	2	0	0	0	0	0	0
3	1	9	Roman Catholic	Married/ Living as married/ Cohabiting	Others (Specify)	4	Male	Not Applicable	No		Did not know death should be registered	0	0	0	Home	Others (Specify)		50	2	1	0	0	0	1	0
3	1	7	Roman Catholic	Married/ Living as married/ Cohabiting	Child	8	Male	Not Applicable	Yes		Does not know where to register	0	0	0	Government health facility	Malaria	Health Facility Death Report	36	2	1	0	1	3	1	1
4	1	4	Roman Catholic	Divorced/ Separated	Others (Specify)	85	Male	Peasant	No		Did not know death should be registered	0	0	0	Home	Witchcraft		73	2	1	0	0	0	0	1
3	1	2	Anglican	Widowed	Spouse	87	Male	Peasant	No		Did not know death should be registered	0	0	0	Home	Congenital illness		77	2	0	0	0	0	0	0
4	1	6	Roman Catholic	Married/ Living as married/ Cohabiting	Parent	98	Male	Peasant	Yes		Other reason (specify)	0	0	0	Home	Others (Specify)	Health Facility Death Report	67	3	1	0	1	3	0	1
4	1	3	Pentecostal	Married/ Living as married/ Cohabiting	Child	0	Male	Not Applicable	Yes		Did not know death should be registered	0	0	0	Government health facility	Congenital illness	Health Facility Death Report	36	2	1	0	1	0	1	1
5	1	6	Anglican	Married/ Living as married/ Cohabiting	Brother/ Sister	48	Male	Paid employment (private)	Yes		Did not know death should be registered	0	0	0	Government health facility	Malaria	Health Facility Death Report	42	4	1	0	1	0	0	1
2	1	24	Muslim	Married/ Living as married/ Cohabiting	Child	29	Male	Own business	No		Did not know death should be registered	0	0	0	Home	I don’t know		73	3	1	0	0	1	1	1
5	1	7	Roman Catholic	Widowed	Spouse	60	Male	Peasant	No		Did not know death should be registered	0	0	0	Home	I don’t know		48	2	0	0	0	0	0	1
5	2	7	Anglican	Married/ Living as married/ Cohabiting	Child	28	Male	Own business	No		Costs too much	0	0	0	Home	I don’t know		60	2	2	0	0	1	1	1
4	1	6	Roman Catholic	Married/ Living as married/ Cohabiting	Child	2	Male	Not Applicable	No		Did not know death should be registered	0	0	0	Other (Specify)	Anaemia		31	2	1	0	0	0	1	1
5	1	1	Anglican	Widowed	Spouse	71	Male	Paid employment (gov’t)	No		Does not know where to register	0	0	0	Home	I don’t know		61	2	0	0	0	0	0	1
1	2	5	Pentecostal	Married/ Living as married/ Cohabiting	Child	29	Male	Own business	Yes		Costs too much	0	0	0	Home	Witchcraft	L.C letter	55	3	2	0	0	1	0	1
3	1	4	Anglican	Widowed	Spouse	45	Male	Peasant	No		Did not know death should be registered	0	0	0	Government health facility	HIV/AIDS		40	2	1	0	0	1	0	0
1	2	5	Roman Catholic	Widowed	Others (Specify)	2	Male	Not Applicable	Yes		Does not know why the death was not registered	0	0	0	Home	Accident	Health Facility Death Report	70	3	0	0	1	0	0	1
4	2	5	Roman Catholic	Married/ Living as married/ Cohabiting	Child	0	Male	Not Applicable	No		Did not know death should be registered	0	0	0	Home	Respiratory diseases		32	3	2	0	0	1	0	1
5	2	3	Roman Catholic	Widowed	Others (Specify)	80	Male	Peasant	No		Did not know death should be registered	0	0	0	Home	Respiratory diseases		70	2	1	0	0	0	0	0
5	1	10	Anglican	Married/ Living as married/ Cohabiting	Others (Specify)	86	Male	Peasant	Yes		Did not know death should be registered	0	0	0	Private health facility	Cancers	Health Facility Death Report	64	2	3	0	1	0	0	1
5	1	5	Roman Catholic	Widowed	Others (Specify)	10	Male	Not Applicable	No		Did not know death should be registered	0	0	0	Home	I don’t know		60	3	2	0	0	0	0	1
3	1	9	Roman Catholic	Married/ Living as married/ Cohabiting	Brother/ Sister	43	Male	Peasant	No		Does not know where to register	0	0	0	Home	HIV/AIDS		38	2	2	0	0	1	0	0
5	1	9	Anglican	Married/ Living as married/ Cohabiting	Child	25	Male	Own business	Yes		Did not know death should be registered	0	0	0	Government health facility	Accident	Health Facility Death Report	69	4	3	0	1	3	1	1
5	1	5	Roman Catholic	Married/ Living as married/ Cohabiting	Child	0	Male	Not Applicable	No		Did not know death should be registered	0	0	0	Government health facility	Others (Specify)		60	4	1	0	0	0	0	1
2	1	4	Roman Catholic	Married/ Living as married/ Cohabiting	Child	12	Male	Not Applicable	Yes	Legal requirement		0	Yes	0	Other (Specify)	Accident	Death certificate	32	2	2	1	1	0	1	1
4	1	2	Muslim	Married/ Living as married/ Cohabiting	Brother/ Sister	54	Male	Own business	Yes		Did not know death should be registered	0	0	0	Home	Heart diseases	Health Facility Death Report	65	2	1	0	1	3	1	1
5	1	7	Anglican	Married/ Living as married/ Cohabiting	Parent	84	Male	Paid employment (private)	No		Did not know death should be registered	0	0	0	Private health facility	Respiratory diseases		54	4	3	0	0	0	0	1
3	1	8	Anglican	Married/ Living as married/ Cohabiting	Child	17	Male	Not Applicable	No		Does not know where to register	0	0	0	Home	Anaemia		42	2	1	0	0	1	0	0
1	2	2	Anglican	Married/ Living as married/ Cohabiting	Spouse	79	Male	Own business	Yes	Other (Specify)		0	0	0	Government health facility	Respiratory diseases	Death certificate	73	3	2	1	1	3	0	1
2	1	8	Anglican	Married/ Living as married/ Cohabiting	Child	15	Male	Not Applicable	No		Did not know death should be registered	0	0	0	Home	Accident		38	2	1	0	0	0	1	1
1	2	2	Roman Catholic	Married/ Living as married/ Cohabiting	Spouse	32	Male	Own business	No		Did not know death should be registered	0	0	0	Other (Specify)	Accident		40	3	0	0	0	1	0	1
2	1	16	Muslim	Married/ Living as married/ Cohabiting	Child	18	Male	Peasant	Yes		Did not know death should be registered	0	0	0	Government health facility	Accident	Health Facility Death Report	27	2	2	0	1	0	1	1
1	2	6	Roman Catholic	Widowed	Spouse	45	Male	Paid employment (private)	Yes		Did not know death should be registered	0	0	0	Home	HIV/AIDS	L.C letter	31	3	1	0	0	0	0	1
2	1	4	Muslim	Married/ Living as married/ Cohabiting	Child	4	Male	Not Applicable	No		Does not know why the death was not registered	0	0	0	Government health facility	Malaria		32	2	1	0	0	0	1	0
3	1	8	Anglican	Married/ Living as married/ Cohabiting	Child	0	Male	Not Applicable	Yes		Did not know death should be registered	0	0	0	Private health facility	Malaria	Health Facility Death Report	45	2	1	0	1	3	1	1
1	2	5	Roman Catholic	Married/ Living as married/ Cohabiting	Child	0	Male	Not Applicable	Yes		Other reason (specify)	0	0	0	Government health facility	Respiratory diseases	Health Facility Death Report	46	5	2	0	1	0	1	1
5	1	5	Anglican	Widowed	Spouse	49	Male	Own business	No		Did not know death should be registered	0	0	0	Home	Diabetes		47	2	1	0	0	0	0	1
3	1	3	Roman Catholic	Never married	Brother/ Sister	49	Male	Peasant	No		Did not know death should be registered	0	0	0	Home	Malaria		31	2	2	0	0	1	1	1
5	1	4	Pentecostal	Married/ Living as married/ Cohabiting	Brother/ Sister	30	Male	Peasant	No		Did not know death should be registered	0	0	0	Private health facility	Accident		40	2	2	0	0	0	0	1
3	1	9	Roman Catholic	Married/ Living as married/ Cohabiting	Parent	49	Male	Own business	No		Must travel too far	Yes	0	0	Other (Specify)	Heart diseases		27	3	1	0	0	3	1	1
1	2	5	SDA	Married/ Living as married/ Cohabiting	Child	0	Male	Not Applicable	Yes		Did not know death should be registered	0	0	0	Government health facility	Respiratory diseases	Health Facility Death Report	30	3	2	0	1	0	0	1
2	1	5	Anglican	Married/ Living as married/ Cohabiting	Parent	75	Male	Own business	Yes		Did not know death should be registered	0	0	0	Private health facility	Cancers	Health Facility Death Report	29	3	1	0	1	1	1	1
5	2	4	Anglican	Married/ Living as married/ Cohabiting	Parent	75	Male	Peasant	No		Did not know death should be registered	0	Yes	0	Home	Malaria		30	2	2	0	0	1	1	1
4	1	6	Pentecostal	Widowed	Spouse	51	Male	Own business	Yes		Did not know death should be registered	0	0	0	Government health facility	Liver disease	Health Facility Death Report	48	3	1	0	1	0	0	1
1	2	6	Roman Catholic	Widowed	Spouse	50	Male	Paid employment (private)	Yes		Other reason (specify)	0	Yes	0	Other (Specify)	Others (Specify)	Death certificate	47	3	1	1	1	3	0	1
5	2	3	Anglican	Widowed	Child	20	Male	Peasant	No		Did not know death should be registered	0	0	0	Private health facility	Heart diseases		47	2	1	0	0	0	0	1
2	1	9	Anglican	Widowed	Spouse	79	Male	Peasant	Yes		Did not know death should be registered	0	0	0	Government health facility	Respiratory diseases	Health Facility Death Report	72	2	0	0	1	3	0	1
3	1	8	Roman Catholic	Married/ Living as married/ Cohabiting	Child	32	Male	Peasant	No		Does not know why the death was not registered	0	0	0	Home	I don’t know		70	2	0	0	0	1	0	1
5	1	6	Roman Catholic	Divorced/ Separated	Brother/ Sister	30	Male	Own business	No		Costs too much	0	0	0	Other (Specify)	Accident		36	2	1	0	0	1	0	1
3	1	3	Pentecostal	Widowed	Spouse	31	Male	Paid employment (private)	No		Does not know why the death was not registered	0	0	0	Home	Others (Specify)		40	3	1	0	0	3	0	0
2	1	5	Anglican	Widowed	Spouse	61	Male	Peasant	No		Did not know death should be registered	0	0	0	Government health facility	Heart diseases		53	2	0	0	0	3	1	1
5	1	4	Roman Catholic	Married/ Living as married/ Cohabiting	Parent	95	Male	Peasant	No		Did not know death should be registered	0	0	0	Home	Others (Specify)		50	2	2	0	0	0	0	1
4	2	6	Anglican	Married/ Living as married/ Cohabiting	Child	0	Male	Not Applicable	Yes		Did not know death should be registered	0	0	0	Private health facility	Congenital illness	Health Facility Death Report	30	3	1	0	1	1	0	1
2	1	4	Pentecostal	Widowed	Spouse	35	Male	Peasant	No		Did not know death should be registered	0	0	0	Home	I don’t know		40	2	0	0	0	0	0	1
4	2	6	Roman Catholic	Married/ Living as married/ Cohabiting	Parent	90	Male	Unemployed	Yes		Did not know death should be registered	0	0	0	Home	I don’t know	L.C letter	54	2	1	0	0	3	1	1
2	1	7	Muslim	Widowed	Child	45	Male	Own business	No		Did not know death should be registered	0	0	0	Home	Respiratory diseases		60	3	1	0	0	1	1	1
2	1	6	Muslim	Widowed	Spouse	85	Male	Paid employment (gov’t)	No		Other reason (specify)	0	Yes	0	Home	Accident		80	2	1	0	0	3	1	1
4	1	5	Roman Catholic	Married/ Living as married/ Cohabiting	Child	17	Male	Not Applicable	No		Did not know death should be registered	0	0	0	Private health facility	I don’t know		62	2	1	0	0	0	1	1
1	2	6	Roman Catholic	Married/ Living as married/ Cohabiting	Parent	62	Male	Peasant	Yes		Does not know why the death was not registered	0	0	Yes	Government health facility	Digestive system disease	Health Facility Death Report	40	3	2	0	1	3	1	1
1	2	4	Muslim	Widowed	Spouse	45	Male	Own business	Yes		Did not know death should be registered	0	0	0	Other (Specify)	Others (Specify)	Others (Specify)	37	6	0	0	0	0	0	1
3	1	4	Roman Catholic	Never married	Brother/ Sister	47	Male	Peasant	No		Does not know where to register	0	0	0	Home	Others (Specify)		35	2	1	0	0	1	1	1
2	1	5	Muslim	Widowed	Spouse	75	Male	Peasant	No		Did not know death should be registered	0	0	0	Home	I don’t know		70	2	0	0	0	0	0	1
5	2	5	Roman Catholic	Widowed	Spouse	30	Male	Own business	No		Does not know why the death was not registered	0	0	0	Other (Specify)	Accident		28	2	1	0	0	3	0	1
2	1	3	Pentecostal	Widowed	Spouse	27	Male	Own business	No		Costs too much	0	0	0	Government health facility	Accident		20	2	1	0	0	1	1	1
4	2	12	Roman Catholic	Widowed	Spouse	60	Male	Own business	Yes	Other (Specify)		0	Yes	0	Government health facility	HIV/AIDS	Death certificate	36	2	1	1	1	3	1	1
4	1	7	Roman Catholic	Married/ Living as married/ Cohabiting	Child	20	Male	Peasant	Yes		Did not know death should be registered	0	0	0	Home	Cancers	L.C letter	61	2	1	0	0	0	0	1
4	1	3	Pentecostal	Divorced/ Separated	Others (Specify)	25	Male	Peasant	Yes		Does not know why the death was not registered	0	0	0	Home	HIV/AIDS	L.C letter	44	2	1	0	0	1	0	1
3	1	3	Anglican	Widowed	Spouse	45	Male	Peasant	No		Does not know where to register	0	0	0	Home	HIV/AIDS		40	2	1	0	0	1	0	0
3	1	6	Roman Catholic	Divorced/ Separated	Parent	64	Male	Peasant	Yes		Did not know death should be registered	0	0	0	Government health facility	Congenital illness	Health Facility Death Report	32	2	1	0	1	0	0	0
4	1	8	Anglican	Widowed	Child	21	Male	Own business	No		Did not know death should be registered	0	0	0	Other (Specify)	Others (Specify)		54	2	0	0	0	0	0	0
4	1	2	Roman Catholic	Widowed	Spouse	95	Male	Peasant	No		Did not know death should be registered	0	0	0	Government health facility	Others (Specify)		65	2	1	0	0	0	0	1
5	1	3	Roman Catholic	Widowed	Others (Specify)	45	Male	Peasant	No		Did not know death should be registered	0	0	0	Private health facility	Accident		35	2	1	0	0	0	0	1
2	1	10	Muslim	Married/ Living as married/ Cohabiting	Mother in law/ Father in law	99	Male	Unemployed	No		Did not know death should be registered	0	0	0	Home	Others (Specify)		60	3	1	0	0	0	1	1
3	1	5	Anglican	Married/ Living as married/ Cohabiting	Parent	67	Male	Peasant	Yes		Other reason (specify)	0	0	0	Government health facility	Heart diseases	Health Facility Death Report	39	2	1	0	1	0	0	1
4	1	6	Anglican	Married/ Living as married/ Cohabiting	Child	21	Male	Peasant	No		Other reason (specify)	0	0	0	Home	Others (Specify)		54	2	1	0	0	3	0	1
3	1	5	Roman Catholic	Widowed	Others (Specify)	0	Male	Not Applicable	No		Did not know death should be registered	0	0	0	Government health facility	Malaria		48	2	1	0	0	0	1	1
2	1	3	Anglican	Married/ Living as married/ Cohabiting	Child	0	Male	Not Applicable	No		Did not know death should be registered	0	0	0	Home	Respiratory diseases		30	3	3	0	0	0	1	1
1	2	5	Muslim	Married/ Living as married/ Cohabiting	Mother in law/ Father in law	75	Male	Paid employment (gov’t)	No		Did not know death should be registered	0	0	0	Home	Cancers		48	3	1	0	0	0	1	1
1	2	3	Muslim	Married/ Living as married/ Cohabiting	Parent	50	Male	Own business	Yes		Other reason (specify)	0	Yes	0	Other (Specify)	Cancers	Postmortem report	30	3	3	0	1	3	0	1
1	2	4	Muslim	Married/ Living as married/ Cohabiting	Brother/ Sister	27	Male	Own business	Yes	Inheritance purposes		0	Yes	0	Other (Specify)	Accident	Death certificate	29	3	2	1	1	3	0	1
4	2	15	Pentecostal	Widowed	Child	20	Male	Paid employment (private)	No		Other reason (specify)	0	Yes	Yes	Government health facility	Others (Specify)		51	4	2	0	0	3	0	1
2	1	4	Muslim	Widowed	Child	50	Male	Peasant	No		Did not know death should be registered	0	0	0	Government health facility	Digestive system disease		80	2	0	0	0	1	0	1
4	1	10	Roman Catholic	Widowed	Spouse	60	Male	Peasant	No		Did not know death should be registered	0	0	0	Other (Specify)	I don’t know		49	2	1	0	0	0	0	1
1	2	4	Anglican	Divorced/ Separated	Parent	65	Male	Paid employment (gov’t)	Yes		Other reason (specify)	0	0	0	Other (Specify)	HIV/AIDS	Death certificate	30	4	1	1	1	1	0	1
5	1	5	Anglican	Widowed	Spouse	35	Male	Own business	Yes		Did not know death should be registered	0	0	0	Government health facility	Accident	Health Facility Death Report	32	3	1	0	1	0	0	1
5	2	5	Roman Catholic	Married/ Living as married/ Cohabiting	Parent	74	Male	Peasant	Yes		Did not know death should be registered	0	0	0	Private health facility	Cancers	Health Facility Death Report	46	3	1	0	1	1	1	1
1	2	3	Pentecostal	Married/ Living as married/ Cohabiting	Child	0	Male	Not Applicable	Yes		Did not know death should be registered	0	0	0	Government health facility	I don’t know	Health Facility Death Report	21	3	1	0	1	0	0	1
3	1	3	Roman Catholic	Widowed	Spouse	35	Male	Peasant	No		Did not know death should be registered	0	0	0	Home	Respiratory diseases		48	2	0	0	0	0	1	1
2	1	5	Anglican	Married/ Living as married/ Cohabiting	Parent	88	Male	Peasant	No		Did not know death should be registered	0	0	0	Home	Malaria		54	2	1	0	0	0	0	1
5	1	8	Roman Catholic	Widowed	Spouse	65	Male	Paid employment (private)	No		Did not know death should be registered	0	0	0	Home	Cancers		63	2	1	0	0	0	0	1
2	1	5	Muslim	Widowed	Child	18	Male	Unemployed	Yes		Did not know death should be registered	0	0	0	Government health facility	Liver disease	Health Facility Death Report	40	2	1	0	1	0	0	1
2	1	8	Anglican	Widowed	Spouse	91	Male	Peasant	No		Did not know death should be registered	0	0	0	Home	Cancers		86	1	0	0	0	3	0	1
3	1	1	Anglican	Widowed	Spouse	86	Male	Peasant	No		Did not know death should be registered	0	0	0	Home	Respiratory diseases		67	2	0	0	0	0	1	1
1	2	9	Roman Catholic	Widowed	Spouse	55	Male	Paid employment (private)	Yes		Did not know death should be registered	0	0	0	Home	Malaria	Health Facility Death Report	53	1	1	0	1	0	0	1
5	1	8	Roman Catholic	Married/ Living as married/ Cohabiting	Mother in law/ Father in law	80	Male	Peasant	No		Did not know death should be registered	0	0	0	Private health facility	Digestive system disease		55	3	1	0	0	0	0	1
5	2	3	Roman Catholic	Married/ Living as married/ Cohabiting	Parent	52	Male	Peasant	No		Other reason (specify)	0	0	0	Government health facility	Others (Specify)		31	4	3	0	0	1	1	1
3	1	11	Roman Catholic	Divorced/ Separated	Others (Specify)	52	Male	Peasant	No		Did not know death should be registered	0	0	0	Home	Respiratory diseases		57	2	1	0	0	0	0	0
2	1	10	Roman Catholic	Married/ Living as married/ Cohabiting	Child	15	Male	Not Applicable	Yes		Did not know death should be registered	0	0	0	Government health facility	Accident	Health Facility Death Report	30	2	1	0	1	0	0	1
3	1	9	Roman Catholic	Widowed	Spouse	53	Male	Peasant	No		Does not know where to register	0	0	0	Other (Specify)	Accident		47	2	0	0	0	3	0	0
3	1	12	Roman Catholic	Married/ Living as married/ Cohabiting	Brother/ Sister	47	Male	Peasant	No		Did not know death should be registered	0	0	0	Home	HIV/AIDS		59	4	3	0	0	1	1	1
2	1	10	Muslim	Married/ Living as married/ Cohabiting	Brother/ Sister	45	Male	Unemployed	No		Did not know death should be registered	0	0	0	Home	Heart diseases		43	5	2	0	0	0	1	1
1	2	3	Roman Catholic	Widowed	Spouse	75	Male	Unemployed	Yes	Inheritance purposes		Yes	Yes	0	Private health facility	Cancers	Death certificate	44	4	2	1	1	1	0	1
5	1	5	Anglican	Married/ Living as married/ Cohabiting	Child	4	Male	Not Applicable	No		Did not know death should be registered	0	0	0	Home	Others (Specify)		35	2	1	0	0	1	0	1
2	1	7	Anglican	Married/ Living as married/ Cohabiting	Child	1	Male	Not Applicable	No		Did not know death should be registered	0	0	0	Government health facility	Malaria		35	3	2	0	0	1	0	1
4	2	2	Anglican	Married/ Living as married/ Cohabiting	Child	30	Male	Own business	No		Costs too much	0	0	0	Home	HIV/AIDS		60	2	1	0	0	1	0	1
5	1	4	Roman Catholic	Married/ Living as married/ Cohabiting	Parent	85	Male	Peasant	No		Did not know death should be registered	0	0	0	Government health facility	Others (Specify)		48	4	2	0	0	1	0	1
2	1	8	Muslim	Married/ Living as married/ Cohabiting	Parent	80	Male	Peasant	No		Did not know death should be registered	0	0	0	Home	Congenital illness		24	2	1	0	0	0	1	1
5	2	4	Roman Catholic	Widowed	Spouse	92	Male	Peasant	No		Must travel too far	0	0	0	Home	I don’t know		61	2	0	0	0	0	0	1
1	2	4	Anglican	Married/ Living as married/ Cohabiting	Child	4	Male	Not Applicable	No		Did not know death should be registered	0	0	0	Home	Witchcraft		28	3	2	0	0	0	0	1
5	2	5	SDA	Married/ Living as married/ Cohabiting	Child	25	Male	Own business	Yes		Did not know death should be registered	0	0	0	Government health facility	Diabetes	Health Facility Death Report	62	2	2	0	1	0	1	1
2	1	5	Pentecostal	Widowed	Spouse	58	Male	Paid employment (gov’t)	No		Did not know death should be registered	0	0	0	Government health facility	Malaria		51	3	1	0	0	0	0	1
3	1	3	Anglican	Married/ Living as married/ Cohabiting	Child	2	Male	Not Applicable	Yes		Costs too much	0	0	0	Government health facility	Malaria	Health Facility Death Report	25	2	1	0	1	1	1	1
5	1	4	Anglican	Married/ Living as married/ Cohabiting	Brother/ Sister	39	Male	Peasant	No		Did not know death should be registered	0	0	0	Government health facility	Malaria		30	4	2	0	0	1	0	1
2	1	8	Anglican	Never married	Brother/ Sister	30	Male	Own business	No		Did not know death should be registered	0	0	0	Home	Respiratory diseases		21	4	2	0	0	0	0	1
2	1	8	Roman Catholic	Married/ Living as married/ Cohabiting	Brother/ Sister	35	Male	Own business	Yes		Did not know death should be registered	0	0	0	Government health facility	Witchcraft	Health Facility Death Report	50	3	2	0	1	3	1	1
1	2	4	Roman Catholic	Married/ Living as married/ Cohabiting	Mother in law/ Father in law	69	Male	Own business	No		Did not know death should be registered	0	0	0	Home	Malaria		30	4	2	0	0	0	0	1
1	2	9	Muslim	Widowed	Spouse	54	Male	Paid employment (private)	Yes		Did not know death should be registered	0	0	0	Private health facility	Diabetes	Health Facility Death Report	70	3	1	0	1	0	0	1
2	1	5	Pentecostal	Married/ Living as married/ Cohabiting	Child	2	Male	Not Applicable	No		Did not know death should be registered	0	0	0	Government health facility	Anaemia		26	2	1	0	0	0	1	1
2	1	12	Roman Catholic	Widowed	Brother/ Sister	28	Male	Peasant	No		Did not know death should be registered	0	0	0	Home	I don’t know		50	2	1	0	0	0	0	1
3	1	3	Roman Catholic	Married/ Living as married/ Cohabiting	Child	31	Male	Peasant	No		Did not know death should be registered	0	0	0	Home	Others (Specify)		54	2	2	0	0	0	1	1
3	1	10	Anglican	Married/ Living as married/ Cohabiting	Child	35	Male	Peasant	No		Does not know where to register	0	0	0	Government health facility	HIV/AIDS		58	2	1	0	0	1	1	1
2	1	5	Muslim	Widowed	Spouse	56	Male	Peasant	No		Did not know death should be registered	0	0	0	Home	Respiratory diseases		45	2	0	0	0	0	0	0
3	1	8	Anglican	Widowed	Child	36	Male	Paid employment (private)	No		Does not know where to register	0	0	0	Home	Heart diseases		69	2	2	0	0	3	1	1
2	1	7	Anglican	Married/ Living as married/ Cohabiting	Child	25	Male	Own business	No		Does not know why the death was not registered	0	0	0	Home	Witchcraft		67	5	3	0	0	0	1	1
4	1	7	Pentecostal	Widowed	Child	37	Male	Own business	Yes	Inheritance purposes		0	Yes	0	Private health facility	Others (Specify)	Death certificate	71	2	0	1	1	1	0	1
1	2	5	Roman Catholic	Never married	Child	3	Male	Not Applicable	Yes	Legal requirement		Yes	0	0	Private health facility	Childhood illness	Death certificate	25	6	2	1	1	0	0	1
3	1	5	Anglican	Married/ Living as married/ Cohabiting	Child	27	Male	Paid employment (private)	Yes		Other reason (specify)	0	0	0	Government health facility	HIV/AIDS	Health Facility Death Report	49	2	2	0	1	1	1	1
2	1	6	Anglican	Widowed	Spouse	67	Male	Peasant	No		Did not know death should be registered	0	0	0	Home	Cancers		60	2	1	0	0	0	0	1
5	2	10	Roman Catholic	Widowed	Spouse	70	Male	Peasant	No		Did not know death should be registered	0	0	0	Home	Digestive system disease		45	2	0	0	0	0	0	1
3	1	5	Roman Catholic	Married/ Living as married/ Cohabiting	Parent	71	Male	Peasant	No		Did not know death should be registered	0	0	0	Home	HIV/AIDS		51	2	1	0	0	0	1	1
3	1	7	Anglican	Married/ Living as married/ Cohabiting	Child	30	Male	Own business	No		Does not know where to register	0	0	0	Government health facility	Respiratory diseases		83	2	1	0	0	0	0	1
2	1	4	Anglican	Married/ Living as married/ Cohabiting	Child	1	Male	Not Applicable	No		Other reason (specify)	0	0	0	Home	Malaria		26	3	2	0	0	1	1	1
5	1	3	Roman Catholic	Married/ Living as married/ Cohabiting	Child	30	Male	Peasant	No		Did not know death should be registered	0	0	0	Government health facility	HIV/AIDS		66	2	1	0	0	0	0	1
4	1	6	Pentecostal	Divorced/ Separated	Others (Specify)	25	Male	Own business	No		Did not know death should be registered	0	0	0	Home	Others (Specify)		69	2	0	0	0	1	0	1
3	1	5	Roman Catholic	Widowed	Child	29	Male	Peasant	No		Did not know death should be registered	0	0	0	Government health facility	Liver disease		49	2	0	0	0	0	0	1
5	1	6	SDA	Married/ Living as married/ Cohabiting	Child	9	Male	Not Applicable	No		Did not know death should be registered	0	0	0	Other (Specify)	Accident		36	2	2	0	0	0	0	1
1	2	15	Roman Catholic	Widowed	Child	25	Male	Paid employment (gov’t)	Yes		Did not know death should be registered	0	0	0	Government health facility	Liver disease	Health Facility Death Report	69	2	1	0	1	0	0	1
3	1	4	Roman Catholic	Never married	Parent	56	Male	Peasant	Yes		Did not know death should be registered	0	0	0	Government health facility	HIV/AIDS	Health Facility Death Report	22	2	1	0	1	1	0	1
4	1	12	Pentecostal	Widowed	Spouse	82	Male	Peasant	Yes		Did not know death should be registered	0	0	0	Government health facility	Heart diseases	Health Facility Death Report	64	2	1	0	1	0	1	1
3	1	11	Roman Catholic	Married/ Living as married/ Cohabiting	Brother/ Sister	35	Male	Own business	No		Other reason (specify)	0	0	0	Private health facility	Malaria		47	4	2	0	0	1	1	1
3	1	5	Anglican	Divorced/ Separated	Brother/ Sister	85	Male	Peasant	Yes		Does not know where to register	0	0	0	Government health facility	Heart diseases	Health Facility Death Report	42	2	1	0	1	1	0	1
2	1	11	Muslim	Married/ Living as married/ Cohabiting	Child	18	Male	Not Applicable	Yes		Did not know death should be registered	0	0	0	Private health facility	Diabetes	Health Facility Death Report	65	2	2	0	1	3	1	1
1	2	6	Anglican	Widowed	Spouse	45	Male	Paid employment (private)	Yes		Did not know death should be registered	0	0	0	Government health facility	Digestive system disease	Health Facility Death Report	44	3	1	0	1	0	0	1
3	1	7	Anglican	Widowed	Spouse	39	Male	Peasant	Yes		Must travel too far	Yes	0	0	Government health facility	I don’t know	Health Facility Death Report	34	2	1	0	1	3	0	0
5	1	5	Anglican	Divorced/ Separated	Child	56	Male	Peasant	Yes		Did not know death should be registered	0	0	0	Private health facility	Others (Specify)	Health Facility Death Report	32	2	1	0	1	0	0	1
4	2	5	Roman Catholic	Married/ Living as married/ Cohabiting	Child	17	Male	Not Applicable	No		Did not know death should be registered	0	0	0	Home	Malaria		43	3	1	0	0	1	1	1
2	1	8	Muslim	Widowed	Spouse	48	Male	Own business	No		Did not know death should be registered	0	0	0	Home	Respiratory diseases		46	2	1	0	0	0	1	1
2	1	15	Roman Catholic	Divorced/ Separated	Child	1	Male	Not Applicable	No		Did not know death should be registered	0	0	0	Home	Malaria		40	2	0	0	0	0	0	0
2	1	7	Muslim	Widowed	Spouse	65	Male	Own business	Yes		Costs too much	0	0	0	Private health facility	Diabetes	Health Facility Death Report	53	2	1	0	1	1	0	1
3	1	7	Roman Catholic	Married/ Living as married/ Cohabiting	Child	3	Male	Not Applicable	No		Did not know death should be registered	0	0	0	Government health facility	Malaria		35	2	1	0	0	0	0	0
2	1	4	Muslim	Married/ Living as married/ Cohabiting	Child	0	Male	Not Applicable	No		Does not know why the death was not registered	0	0	0	Private health facility	Congenital illness		35	2	1	0	0	0	0	1
2	1	6	Muslim	Widowed	Spouse	75	Male	Paid employment (private)	No		Other reason (specify)	0	0	0	Other (Specify)	Accident		59	2	1	0	0	0	0	1
3	1	3	Anglican	Married/ Living as married/ Cohabiting	Child	0	Male	Not Applicable	No		Did not know death should be registered	0	0	0	Private health facility	Respiratory diseases		25	4	2	0	0	1	0	1
3	1	4	Anglican	Widowed	Spouse	57	Male	Peasant	Yes		Does not know where to register	0	0	0	Government health facility	Others (Specify)	Health Facility Death Report	50	2	0	0	1	1	1	1
2	1	3	Roman Catholic	Married/ Living as married/ Cohabiting	Others (Specify)	0	Male	Not Applicable	No		Other reason (specify)	0	0	0	Government health facility	Anaemia		80	2	1	0	0	3	1	1
3	1	4	Anglican	Married/ Living as married/ Cohabiting	Brother/ Sister	22	Male	Peasant	No		Did not know death should be registered	0	0	0	Home	Witchcraft		24	2	1	0	0	0	0	1
3	1	8	Roman Catholic	Married/ Living as married/ Cohabiting	Child	7	Male	Not Applicable	No		Did not know death should be registered	0	0	0	Other (Specify)	Respiratory diseases		44	2	1	0	0	0	1	1
1	2	7	Pentecostal	Widowed	Spouse	57	Male	Paid employment (private)	Yes		Does not know why the death was not registered	0	0	0	Government health facility	HIV/AIDS	Health Facility Death Report	55	3	2	0	1	3	1	1
1	2	7	Pentecostal	Married/ Living as married/ Cohabiting	Child	4	Male	Not Applicable	No		Did not know death should be registered	0	0	0	Government health facility	Anaemia		35	4	2	0	0	0	1	1
3	1	8	Anglican	Married/ Living as married/ Cohabiting	Child	7	Male	Not Applicable	No		Did not know death should be registered	0	0	0	Government health facility	Respiratory diseases		44	2	1	0	0	0	0	1
1	2	8	Roman Catholic	Widowed	Spouse	52	Male	Paid employment (private)	Yes		Does not know where to register	0	0	0	Home	Respiratory diseases	L.C letter	48	6	1	0	0	1	0	1
2	1	9	Muslim	Widowed	Parent	57	Male	Unemployed	No		Did not know death should be registered	0	0	0	Home	Heart diseases		57	2	1	0	0	0	0	1
1	2	6	Anglican	Divorced/ Separated	Parent	52	Male	Own business	No		Did not know death should be registered	0	0	0	Other (Specify)	Others (Specify)		45	3	2	0	0	0	0	1
3	1	3	Roman Catholic	Widowed	Spouse	54	Male	Peasant	No		Does not know where to register	0	0	0	Government health facility	HIV/AIDS		44	2	1	0	0	3	0	1
2	1	9	Muslim	Married/ Living as married/ Cohabiting	Child	20	Male	Peasant	Yes		Other reason (specify)	0	0	0	Home	Cancers	Health Facility Death Report	42	3	2	0	1	3	1	1
2	1	5	Anglican	Married/ Living as married/ Cohabiting	Child	20	Male	Own business	No		Did not know death should be registered	0	0	0	Government health facility	Congenital illness		45	2	0	0	0	1	0	1
5	2	4	Roman Catholic	Widowed	Spouse	50	Male	Peasant	Yes		Did not know death should be registered	0	0	0	Government health facility	Malaria	Health Facility Death Report	31	2	1	0	1	0	0	1
4	1	6	Anglican	Married/ Living as married/ Cohabiting	Child	30	Male	Peasant	No		Other reason (specify)	0	0	0	Home	I don’t know		48	3	1	0	0	3	0	1
2	1	10	Muslim	Married/ Living as married/ Cohabiting	Child	7	Male	Not Applicable	No		Does not know where to register	0	0	0	Other (Specify)	Accident		44	3	2	0	0	0	0	1
3	1	3	Anglican	Married/ Living as married/ Cohabiting	Brother/ Sister	45	Male	Peasant	No		Did not know death should be registered	0	0	0	Home	Witchcraft		50	2	0	0	0	0	1	1
3	1	10	Anglican	Married/ Living as married/ Cohabiting	Mother in law/ Father in law	82	Male	Peasant	No		Costs too much	0	0	0	Home	Respiratory diseases		38	2	1	0	0	3	0	1
2	1	14	Muslim	Married/ Living as married/ Cohabiting	Child	0	Male	Not Applicable	No		Other reason (specify)	0	0	0	Home	I don’t know		50	3	1	0	0	0	1	0
1	2	4	Anglican	Widowed	Spouse	60	Male	Paid employment (gov’t)	Yes	Legal requirement		0	0	0	Government health facility	Respiratory diseases	Death certificate	53	1	1	1	1	0	0	1
1	2	2	Muslim	Widowed	Spouse	43	Male	Paid employment (gov’t)	Yes		Did not know death should be registered	0	0	0	Government health facility	Respiratory diseases	Others (Specify)	37	3	1	0	0	0	0	1
4	1	5	Muslim	Widowed	Spouse	34	Male	Peasant	Yes		Did not know death should be registered	0	Yes	0	Home	Heart diseases	6	25	3	2	0	1	0	0	1
2	1	4	Anglican	Never married	Parent	64	Male	Peasant	No		Did not know death should be registered	0	0	0	Other (Specify)	Heart diseases		20	3	2	0	0	1	1	1
3	1	6	Anglican	Widowed	Spouse	61	Male	Peasant	No		Did not know death should be registered	0	0	0	Home	Respiratory diseases		47	2	1	0	0	1	0	0
2	1	8	Roman Catholic	Married/ Living as married/ Cohabiting	Parent	74	Male	Peasant	No		Did not know death should be registered	0	0	0	Government health facility	Respiratory diseases		54	4	1	0	0	0	1	1
3	1	8	Anglican	Married/ Living as married/ Cohabiting	Others (Specify)	3	Male	Not Applicable	No		Does not know where to register	0	0	0	Home	Malaria		66	2	1	0	0	0	1	1
5	2	1	Roman Catholic	Widowed	Spouse	60	Male	Peasant	No		Did not know death should be registered	0	0	0	Other (Specify)	Accident		68	2	0	0	0	0	0	1
3	1	8	Pentecostal	Married/ Living as married/ Cohabiting	Child	6	Male	Not Applicable	No		Did not know death should be registered	0	0	0	Home	Malaria		53	2	1	0	0	0	1	1
3	1	6	Roman Catholic	Widowed	Child	38	Male	Peasant	Yes	Other (Specify)		0	Yes	Yes	Government health facility	Heart diseases	Death certificate	59	5	3	1	1	3	1	1
5	1	6	Anglican	Married/ Living as married/ Cohabiting	Parent	74	Male	Paid employment (private)	No		Did not know death should be registered	0	0	0	Private health facility	Heart diseases		47	2	2	0	0	0	0	1
3	1	7	Pentecostal	Married/ Living as married/ Cohabiting	Spouse	61	Male	Peasant	No		Other reason (specify)	Yes	0	0	Government health facility	Heart diseases		61	1	0	0	0	1	1	1
3	1	6	Roman Catholic	Widowed	Spouse	47	Male	Peasant	No		Did not know death should be registered	0	0	0	Home	Respiratory diseases		45	2	0	0	0	0	0	0
1	2	6	Roman Catholic	Divorced/ Separated	Parent	99	Male	Peasant	No		Did not know death should be registered	0	0	0	Government health facility	Others (Specify)		36	3	2	0	0	0	0	1
5	2	7	Anglican	Widowed	Spouse	35	Male	Peasant	No		Did not know death should be registered	0	0	0	Home	I don’t know		30	2	1	0	0	0	0	1
4	1	3	Anglican	Widowed	Spouse	35	Male	Own business	Yes		Did not know death should be registered	0	0	0	Government health facility	HIV/AIDS	Health Facility Death Report	40	3	1	0	1	1	0	1
1	2	5	Roman Catholic	Widowed	Child	40	Male	Own business	Yes		Did not know death should be registered	0	0	0	Other (Specify)	Accident	Postmortem report	66	3	2	0	1	3	0	1
3	1	6	Roman Catholic	Widowed	Child	41	Male	Peasant	No		Did not know death should be registered	0	0	0	Home	Respiratory diseases		71	2	0	0	0	0	1	1
4	2	11	Anglican	Married/ Living as married/ Cohabiting	Child	18	Male	Not Applicable	Yes		Other reason (specify)	0	0	0	Government health facility	Malaria	Health Facility Death Report	50	3	1	0	1	3	0	1
1	2	3	Roman Catholic	Married/ Living as married/ Cohabiting	Brother/ Sister	33	Male	Paid employment (private)	Yes		Did not know death should be registered	0	0	0	Other (Specify)	Malaria	Postmortem report	36	3	1	0	1	0	1	1
3	1	4	Roman Catholic	Widowed	Spouse	36	Male	Own business	No		Does not know where to register	0	0	0	Government health facility	I don’t know		30	3	1	0	0	1	1	1
4	2	4	Roman Catholic	Divorced/ Separated	Parent	74	Male	Own business	No		Did not know death should be registered	0	0	0	Home	Respiratory diseases		38	3	0	0	0	0	0	1
5	1	6	Roman Catholic	Married/ Living as married/ Cohabiting	Child	13	Male	Unemployed	No		Did not know death should be registered	0	0	0	Home	Kidney disease		42	3	1	0	0	0	0	1
4	2	3	Roman Catholic	Never married	Others (Specify)	99	Male	Not Applicable	No		Does not know why the death was not registered	0	0	0	Home	Others (Specify)		18	2	1	0	0	0	0	1
3	1	6	Anglican	Widowed	Spouse	53	Male	Peasant	Yes		Did not know death should be registered	0	0	0	Home	Heart diseases	Health Facility Death Report	48	2	1	0	1	1	1	1
3	1	6	Anglican	Married/ Living as married/ Cohabiting	Child	1	Male	Not Applicable	No		Did not know death should be registered	0	0	0	Government health facility	Malaria		38	2	2	0	0	0	0	1
2	1	2	Roman Catholic	Married/ Living as married/ Cohabiting	Child	0	Male	Not Applicable	No		Did not know death should be registered	0	0	0	Home	Malaria		19	2	1	0	0	0	0	0
3	1	6	Roman Catholic	Married/ Living as married/ Cohabiting	Child	2	Male	Not Applicable	No		Did not know death should be registered	0	0	0	Government health facility	Malaria		40	2	1	0	0	0	0	0
3	1	8	Roman Catholic	Married/ Living as married/ Cohabiting	Child	4	Male	Not Applicable	No		Did not know death should be registered	0	0	0	Other (Specify)	Accident		34	2	1	0	0	0	1	1
4	2	10	Roman Catholic	Married/ Living as married/ Cohabiting	Brother/ Sister	22	Male	Own business	Yes		Other reason (specify)	0	0	0	Private health facility	Heart diseases	Health Facility Death Report	56	2	2	0	1	3	1	1
3	1	6	Anglican	Married/ Living as married/ Cohabiting	Brother/ Sister	19	Male	Peasant	No		Did not know death should be registered	0	0	0	Home	Accident		22	2	1	0	0	0	0	1
5	1	5	Roman Catholic	Married/ Living as married/ Cohabiting	Child	13	Male	Own business	No		Did not know death should be registered	0	0	0	Government health facility	I don’t know		46	3	1	0	0	0	1	1
5	1	4	Anglican	Widowed	Others (Specify)	47	Male	Own business	No		Did not know death should be registered	0	0	0	Government health facility	Respiratory diseases		39	2	2	0	0	0	1	1
1	2	4	Anglican	Married/ Living as married/ Cohabiting	Others (Specify)	34	Male	Own business	Yes		Did not know death should be registered	0	0	0	Home	HIV/AIDS	L.C letter	40	4	2	0	0	0	0	1
4	1	5	Anglican	Widowed	Others (Specify)	15	Male	Not Applicable	No		Did not know death should be registered	0	0	0	Home	Malaria		60	2	0	0	0	0	0	0
2	1	5	Muslim	Married/ Living as married/ Cohabiting	Child	2	Male	Not Applicable	No		Did not know death should be registered	0	0	0	Government health facility	Others (Specify)		32	4	2	0	0	0	0	1
4	1	6	Roman Catholic	Widowed	Spouse	56	Male	Peasant	No		Did not know death should be registered	0	0	0	Government health facility	Respiratory diseases		42	2	1	0	0	0	0	0
3	1	2	Roman Catholic	Married/ Living as married/ Cohabiting	Child	0	Male	Not Applicable	Yes		Does not know where to register	0	0	0	Government health facility	Respiratory diseases	Health Facility Death Report	24	2	1	0	1	1	1	1
1	2	4	Muslim	Widowed	Spouse	68	Male	Own business	Yes	Other (Specify)		0	Yes	0	Home	Diabetes	Death certificate	58	3	2	1	1	1	0	1
4	2	5	Anglican	Never married	Brother/ Sister	26	Male	Paid employment (private)	Yes		Did not know death should be registered	0	0	0	Government health facility	HIV/AIDS	Health Facility Death Report	26	2	1	0	1	0	1	1
2	1	15	Anglican	Married/ Living as married/ Cohabiting	Others (Specify)	52	Male	Own business	Yes		Did not know death should be registered	0	0	0	Other (Specify)	Others (Specify)	L.C letter	30	3	2	0	0	0	0	1
2	1	6	Muslim	Married/ Living as married/ Cohabiting	Others (Specify)	6	Male	Not Applicable	No		Did not know death should be registered	0	0	0	Private health facility	I don’t know		40	2	1	0	0	0	1	1
5	1	4	Anglican	Married/ Living as married/ Cohabiting	Child	5	Male	Not Applicable	No		Did not know death should be registered	0	0	0	Private health facility	Malaria		40	3	2	0	0	0	1	1
1	2	9	Muslim	Married/ Living as married/ Cohabiting	Child	1	Male	Not Applicable	Yes		Did not know death should be registered	0	0	0	Government health facility	Malaria	Health Facility Death Report	35	3	0	0	1	0	1	1
3	1	8	Pentecostal	Married/ Living as married/ Cohabiting	Brother/ Sister	51	Male	Peasant	No		Did not know death should be registered	0	0	0	Home	HIV/AIDS		54	2	2	0	0	1	1	1
5	2	9	Anglican	Widowed	Spouse	45	Male	Peasant	No		Does not know where to register	0	0	0	Private health facility	Digestive system disease		41	2	1	0	0	1	0	1
4	1	6	Roman Catholic	Divorced/ Separated	Others (Specify)	5	Male	Not Applicable	Yes		Other reason (specify)	0	0	0	Home	Malaria	L.C letter	75	2	0	0	0	1	0	1
2	1	9	Anglican	Widowed	Others (Specify)	1	Male	Not Applicable	No		Other reason (specify)	0	0	0	Home	Respiratory diseases		65	2	0	0	0	3	1	1
3	1	5	Roman Catholic	Married/ Living as married/ Cohabiting	Child	38	Male	Peasant	No		Did not know death should be registered	0	0	0	Government health facility	Heart diseases		52	2	1	0	0	0	1	1
1	2	3	Pentecostal	Divorced/ Separated	Child	24	Male	Own business	Yes		Does not know why the death was not registered	0	0	0	Government health facility	Accident	Health Facility Death Report	50	3	2	0	1	0	0	1
4	1	2	Roman Catholic	Married/ Living as married/ Cohabiting	Others (Specify)	9	Male	Not Applicable	Yes		Did not know death should be registered	0	0	0	Government health facility	I don’t know	Health Facility Death Report	70	2	0	0	1	3	0	1
5	2	6	Anglican	Married/ Living as married/ Cohabiting	Brother/ Sister	45	Male	Paid employment (private)	Yes		Did not know death should be registered	0	0	0	Government health facility	HIV/AIDS	Health Facility Death Report	34	3	1	0	1	0	1	1
4	2	4	Anglican	Married/ Living as married/ Cohabiting	Child	15	Male	Not Applicable	Yes		Other reason (specify)	0	0	0	Government health facility	Accident	Health Facility Death Report	52	2	3	0	1	1	1	1
3	1	10	Anglican	Married/ Living as married/ Cohabiting	Child	35	Male	Own business	No		Did not know death should be registered	0	0	0	Home	Others (Specify)		65	2	1	0	0	0	1	1
1	2	4	Other	Widowed	Spouse	50	Male	Paid employment (private)	Yes		Does not know where to register	0	0	0	Private health facility	Digestive system disease	L.C letter	30	1	0	0	0	1	0	1
1	2	5	Muslim	Widowed	Spouse	51	Male	Own business	Yes		Did not know death should be registered	0	0	0	Home	Diabetes	Health Facility Death Report	47	3	1	0	1	0	0	1
1	2	14	Muslim	Married/ Living as married/ Cohabiting	Parent	57	Male	Own business	No		Did not know death should be registered	0	0	0	Home	Diabetes		32	3	3	0	0	0	1	1
3	1	7	Roman Catholic	Married/ Living as married/ Cohabiting	Child	45	Male	Peasant	Yes		Did not know death should be registered	0	0	0	Private health facility	Cancers	L.C letter	56	2	0	0	0	0	1	1
1	2	5	Other	Married/ Living as married/ Cohabiting	Mother in law/ Father in law	81	Male	Peasant	Yes		Does not know where to register	0	0	0	Government health facility	Cancers	Health Facility Death Report	35	1	1	0	1	0	0	0
3	1	7	Anglican	Married/ Living as married/ Cohabiting	Brother/ Sister	36	Male	Peasant	No		Costs too much	0	0	0	Home	Liver disease		45	2	2	0	0	1	1	1
2	1	2	Muslim	Married/ Living as married/ Cohabiting	Brother/ Sister	50	Male	Peasant	Yes		Did not know death should be registered	0	0	0	Government health facility	Heart diseases	Health Facility Death Report	60	2	0	0	1	0	0	1
2	1	8	Muslim	Divorced/ Separated	Brother/ Sister	40	Male	Own business	No		Did not know death should be registered	0	0	0	Government health facility	Witchcraft		39	4	1	0	0	0	1	1
3	1	2	Roman Catholic	Widowed	Child	12	Male	Not Applicable	No		Did not know death should be registered	0	0	0	Government health facility	HIV/AIDS		48	2	1	0	0	0	1	1
1	2	6	Roman Catholic	Married/ Living as married/ Cohabiting	Parent	84	Male	Own business	Yes		Other reason (specify)	0	0	0	Home	Others (Specify)	L.C letter	39	3	2	0	0	1	0	1
1	2	5	Muslim	Widowed	Spouse	70	Male	Paid employment (gov’t)	Yes		Did not know death should be registered	0	0	0	Other (Specify)	Accident	Health Facility Death Report	55	6	1	0	1	1	0	1
1	2	9	Pentecostal	Widowed	Spouse	73	Male	Unemployed	Yes	Inheritance purposes		0	Yes	0	Private health facility	Kidney disease	Death certificate	68	3	3	1	1	1	0	1
4	1	5	Roman Catholic	Widowed	Spouse	36	Male	Own business	Yes	Inheritance purposes		0	Yes	0	Other (Specify)	I don’t know	Death certificate	30	2	1	1	1	1	1	1
4	1	6	Roman Catholic	Widowed	Spouse	46	Male	Own business	Yes		Did not know death should be registered	0	0	0	Other (Specify)	Accident	6	48	2	1	0	1	1	0	1
3	1	8	Roman Catholic	Married/ Living as married/ Cohabiting	Parent	64	Male	Peasant	No		Did not know death should be registered	0	0	0	Home	Cancers		38	2	1	0	0	1	0	1
1	2	10	Roman Catholic	Married/ Living as married/ Cohabiting	Parent	45	Male	Own business	Yes		Does not know why the death was not registered	0	Yes	Yes	Home	Respiratory diseases	L.C letter	34	3	2	0	0	3	0	1
5	1	3	Roman Catholic	Married/ Living as married/ Cohabiting	Child	1	Male	Not Applicable	No		Did not know death should be registered	0	0	0	Home	Congenital illness		41	3	1	0	0	0	0	1
2	1	3	Pentecostal	Married/ Living as married/ Cohabiting	Others (Specify)	0	Male	Not Applicable	No		Did not know death should be registered	0	0	0	Home	Childhood illness		54	2	1	0	0	0	1	1
4	1	5	Anglican	Widowed	Spouse	57	Male	Peasant	No		Did not know death should be registered	0	0	0	Government health facility	Digestive system disease		43	2	2	0	0	0	0	1
3	1	5	Anglican	Married/ Living as married/ Cohabiting	Child	0	Male	Not Applicable	No		Does not know where to register	0	0	0	Government health facility	Childhood illness		22	2	1	0	0	0	0	1
4	2	2	Anglican	Never married	Parent	74	Male	Peasant	No		Did not know death should be registered	0	0	0	Private health facility	Others (Specify)		35	2	0	0	0	0	0	0
1	2	2	Anglican	Widowed	Spouse	96	Male	Paid employment (private)	Yes		Does not know why the death was not registered	0	0	0	Home	Respiratory diseases	L.C letter	50	1	2	0	0	1	0	1
2	1	10	Pentecostal	Widowed	Spouse	80	Male	Paid employment (private)	No		Other reason (specify)	0	0	0	Home	Heart diseases		67	2	1	0	0	1	0	1
3	1	3	Roman Catholic	Married/ Living as married/ Cohabiting	Child	1	Male	Not Applicable	No		Does not know where to register	0	0	0	Home	I don’t know		26	3	2	0	0	1	1	1
1	2	3	Roman Catholic	Widowed	Spouse	60	Male	Unemployed	Yes		Must travel too far	0	0	0	Home	Cancers	L.C letter	53	4	0	0	0	1	0	1
5	1	4	Anglican	Married/ Living as married/ Cohabiting	Parent	99	Male	Peasant	No		Did not know death should be registered	0	0	0	Home	I don’t know		57	2	1	0	0	1	0	1
2	1	10	Muslim	Married/ Living as married/ Cohabiting	Brother/ Sister	45	Male	Peasant	No		Did not know death should be registered	0	0	0	Home	Malaria		36	2	1	0	0	0	1	1
2	1	2	Muslim	Married/ Living as married/ Cohabiting	Child	2	Male	Not Applicable	No		Does not know where to register	0	0	0	Home	Congenital illness		25	3	2	0	0	0	0	1
2	1	8	Anglican	Married/ Living as married/ Cohabiting	Child	7	Male	Not Applicable	No		Did not know death should be registered	0	0	0	Other (Specify)	Respiratory diseases		39	3	1	0	0	0	1	1
5	1	4	Anglican	Widowed	Spouse	60	Male	Peasant	No		Does not know where to register	0	0	0	Government health facility	I don’t know		55	2	0	0	0	0	0	1
5	1	6	Anglican	Married/ Living as married/ Cohabiting	Child	40	Male	Peasant	Yes		Did not know death should be registered	0	0	0	Government health facility	I don’t know	Health Facility Death Report	67	2	1	0	1	0	0	1
3	1	9	Anglican	Married/ Living as married/ Cohabiting	Child	17	Male	Not Applicable	Yes		Does not know where to register	0	0	0	Private health facility	Malaria	Health Facility Death Report	54	5	3	0	1	3	1	1
2	1	16	Muslim	Married/ Living as married/ Cohabiting	Others (Specify)	70	Male	Paid employment (private)	No		Did not know death should be registered	0	0	0	Other (Specify)	Mental illness		68	6	1	0	0	0	0	1
4	2	8	Muslim	Divorced/ Separated	Parent	83	Male	Peasant	No		Did not know death should be registered	0	0	0	Home	Respiratory diseases		33	2	1	0	0	0	0	0
2	1	4	Muslim	Married/ Living as married/ Cohabiting	Child	4	Male	Not Applicable	No		Did not know death should be registered	0	0	0	Government health facility	Respiratory diseases		28	3	2	0	0	0	1	1
2	1	5	Anglican	Married/ Living as married/ Cohabiting	Child	2	Male	Not Applicable	No		Costs too much	0	0	0	Home	Childhood illness		25	3	1	0	0	0	1	0
5	2	7	Anglican	Married/ Living as married/ Cohabiting	Others (Specify)	3	Male	Not Applicable	No		Did not know death should be registered	0	0	0	Government health facility	Respiratory diseases		60	2	1	0	0	0	1	1
5	1	6	Anglican	Married/ Living as married/ Cohabiting	Brother/ Sister	39	Male	Peasant	No		Did not know death should be registered	0	0	0	Home	Others (Specify)		31	2	1	0	0	1	0	1
2	1	18	Muslim	Widowed	Child	36	Male	Paid employment (private)	No		Did not know death should be registered	0	0	0	Government health facility	I don’t know		81	2	1	0	0	1	1	1
2	1	3	Anglican	Widowed	Spouse	38	Male	Peasant	No		Did not know death should be registered	0	0	0	Home	Malaria		42	2	1	0	0	0	0	0
3	1	10	SDA	Widowed	Child	38	Male	Peasant	No		Did not know death should be registered	0	0	0	Government health facility	HIV/AIDS		65	2	0	0	0	0	0	1
2	1	8	Pentecostal	Married/ Living as married/ Cohabiting	Parent	97	Male	Unemployed	No		Did not know death should be registered	0	0	0	Home	Malaria		64	2	2	0	0	1	1	1
3	1	4	Anglican	Married/ Living as married/ Cohabiting	Parent	55	Male	Peasant	No		Did not know death should be registered	0	0	0	Home	Malaria		25	2	1	0	0	0	0	1
3	1	9	Roman Catholic	Divorced/ Separated	Child	25	Male	Peasant	No		Did not know death should be registered	0	0	0	Home	Malaria		60	2	0	0	0	0	0	0
3	1	5	Anglican	Widowed	Spouse	35	Male	Own business	No		Did not know death should be registered	0	0	0	Home	HIV/AIDS		31	2	0	0	0	0	0	1
4	1	6	Roman Catholic	Married/ Living as married/ Cohabiting	Parent	88	Male	Peasant	Yes		Does not know where to register	0	0	0	Home	Respiratory diseases	6	41	2	3	0	1	1	1	1
5	1	3	Anglican	Widowed	Spouse	93	Male	Peasant	No		Did not know death should be registered	0	0	0	Home	Respiratory diseases		75	2	0	0	0	0	0	0
2	1	4	Muslim	Widowed	Others (Specify)	70	Male	Own business	Yes		Other reason (specify)	0	0	0	Government health facility	Heart diseases	Postmortem report	99	6	0	0	1	0	0	1
1	2	3	Roman Catholic	Married/ Living as married/ Cohabiting	Child	0	Male	Not Applicable	No		Did not know death should be registered	0	0	0	Government health facility	I don’t know		31	4	2	0	0	0	1	1
2	1	9	Muslim	Married/ Living as married/ Cohabiting	Child	18	Male	Unemployed	Yes		Did not know death should be registered	0	0	0	Home	Accident	Postmortem report	77	2	0	0	1	1	1	1
4	1	3	Pentecostal	Widowed	Spouse	28	Male	Peasant	Yes		Did not know death should be registered	0	0	0	Government health facility	Others (Specify)	Health Facility Death Report	23	2	2	0	1	0	0	1
3	1	6	Roman Catholic	Widowed	Spouse	76	Male	Peasant	No		Did not know death should be registered	0	0	0	Home	Congenital illness		51	2	1	0	0	0	0	0
3	1	8	Pentecostal	Widowed	Spouse	58	Male	Peasant	No		Did not know death should be registered	0	0	0	Home	Respiratory diseases		51	2	0	0	0	0	0	1
3	1	8	Anglican	Married/ Living as married/ Cohabiting	Child	2	Male	Not Applicable	No		Did not know death should be registered	0	0	0	Government health facility	Malaria		32	2	1	0	0	0	1	1
3	1	5	Roman Catholic	Married/ Living as married/ Cohabiting	Child	50	Male	Own business	No		Costs too much	Yes	0	0	Government health facility	I don’t know		70	2	0	0	0	1	1	1
3	1	8	Anglican	Married/ Living as married/ Cohabiting	Child	18	Male	Not Applicable	Yes		Did not know death should be registered	0	0	0	Other (Specify)	Accident	Others (Specify)	40	2	1	0	0	0	1	1
1	2	4	Anglican	Married/ Living as married/ Cohabiting	Others (Specify)	42	Male	Paid employment (private)	No		Did not know death should be registered	0	Yes	0	Government health facility	Heart diseases		30	4	1	0	0	0	0	1
3	1	14	Roman Catholic	Married/ Living as married/ Cohabiting	Parent	55	Male	Paid employment (private)	Yes		Does not know where to register	Yes	Yes	0	Government health facility	Heart diseases	Health Facility Death Report	42	3	1	0	1	1	1	1
5	1	4	Anglican	Married/ Living as married/ Cohabiting	Parent	80	Male	Peasant	No		Did not know death should be registered	0	0	0	Home	I don’t know		61	3	1	0	0	0	1	1
2	1	6	Roman Catholic	Married/ Living as married/ Cohabiting	Others (Specify)	60	Male	Peasant	No		Did not know death should be registered	0	0	0	Home	Malaria		65	2	0	0	0	0	1	1
3	1	8	Anglican	Widowed	Spouse	45	Male	Own business	No		Did not know death should be registered	0	0	0	Home	Witchcraft		50	2	0	0	0	0	1	1
3	1	6	Anglican	Married/ Living as married/ Cohabiting	Brother/ Sister	45	Male	Own business	No		Did not know death should be registered	0	0	0	Home	HIV/AIDS		39	2	3	0	0	1	1	1
1	2	6	Anglican	Never married	Parent	49	Male	Own business	Yes		Did not know death should be registered	0	0	0	Home	I don’t know	L.C letter	23	3	2	0	0	0	1	1
5	2	3	Anglican	Married/ Living as married/ Cohabiting	Child	1	Male	Not Applicable	Yes		Does not know where to register	0	0	0	Government health facility	I don’t know	Health Facility Death Report	27	3	1	0	1	0	0	1
2	1	12	Muslim	Divorced/ Separated	Others (Specify)	2	Male	Not Applicable	No		Other reason (specify)	0	0	Yes	Government health facility	Malaria		49	2	2	0	0	3	1	1
3	1	4	Anglican	Widowed	Spouse	65	Male	Peasant	No		Did not know death should be registered	0	0	0	Private health facility	Others (Specify)		63	2	1	0	0	0	0	1
5	2	7	Roman Catholic	Widowed	Spouse	45	Male	Own business	No		Did not know death should be registered	0	0	0	Home	I don’t know		41	3	1	0	0	0	0	1
5	1	5	Roman Catholic	Widowed	Spouse	99	Male	Peasant	No		Did not know death should be registered	0	0	0	Home	I don’t know		75	2	0	0	0	1	0	1
2	1	4	SDA	Never married	Others (Specify)	70	Male	Own business	No		Did not know death should be registered	0	0	0	Government health facility	Digestive system disease		21	2	2	0	0	0	0	1
3	1	10	Roman Catholic	Divorced/ Separated	Child	40	Male	Own business	No		Does not know where to register	0	0	0	Government health facility	Others (Specify)		57	2	1	0	0	1	1	1
5	1	4	Roman Catholic	Married/ Living as married/ Cohabiting	Child	5	Male	Not Applicable	No		Did not know death should be registered	0	0	0	Private health facility	Digestive system disease		30	3	1	0	0	0	1	1
4	1	8	Pentecostal	Married/ Living as married/ Cohabiting	Others (Specify)	0	Male	Not Applicable	No		Did not know death should be registered	0	0	0	Home	Congenital illness		56	2	1	0	0	0	0	1
3	1	8	Roman Catholic	Married/ Living as married/ Cohabiting	Child	0	Male	Not Applicable	No		Did not know death should be registered	Yes	Yes	0	Government health facility	Malaria		38	2	1	0	0	1	1	1
2	1	8	Muslim	Widowed	Spouse	35	Male	Own business	No		Did not know death should be registered	0	0	0	Home	Accident		34	2	2	0	0	0	0	0
5	1	5	Roman Catholic	Married/ Living as married/ Cohabiting	Child	27	Male	Paid employment (gov’t)	No		Did not know death should be registered	0	0	0	Other (Specify)	Accident		48	2	1	0	0	0	0	1
5	1	2	Anglican	Widowed	Spouse	76	Male	Peasant	No		Did not know death should be registered	0	0	0	Private health facility	I don’t know		80	2	0	0	0	0	0	0
4	2	4	Roman Catholic	Widowed	Child	35	Male	Own business	Yes		Other reason (specify)	0	0	0	Home	Witchcraft	L.C letter	80	6	0	0	0	0	0	1
3	1	6	Pentecostal	Married/ Living as married/ Cohabiting	Child	16	Male	Not Applicable	No		Did not know death should be registered	0	0	0	Private health facility	Respiratory diseases		57	2	2	0	0	0	1	1
5	1	3	Roman Catholic	Widowed	Spouse	78	Male	Peasant	No		Did not know death should be registered	0	0	0	Private health facility	Respiratory diseases		55	2	0	0	0	0	0	1
4	1	4	Roman Catholic	Widowed	Others (Specify)	0	Male	Not Applicable	No		Did not know death should be registered	0	0	0	Home	Malaria		60	2	0	0	0	0	0	1
3	1	10	Roman Catholic	Married/ Living as married/ Cohabiting	Others (Specify)	0	Male	Not Applicable	Yes		Did not know death should be registered	0	0	0	Government health facility	Malaria	Health Facility Death Report	50	2	1	0	1	1	1	0
3	1	3	Roman Catholic	Widowed	Spouse	48	Male	Peasant	Yes		Did not know death should be registered	0	0	0	Private health facility	Diabetes	Health Facility Death Report	46	2	0	0	1	1	0	0
4	1	6	Roman Catholic	Married/ Living as married/ Cohabiting	Child	47	Male	Own business	Yes		Did not know death should be registered	0	0	0	Other (Specify)	Accident	L.C letter	70	2	1	0	0	3	0	1
4	1	7	Anglican	Widowed	Child	25	Male	Own business	Yes		Other reason (specify)	0	0	0	Other (Specify)	Others (Specify)	Postmortem report	73	3	2	0	1	3	0	1
4	1	8	Roman Catholic	Married/ Living as married/ Cohabiting	Parent	72	Male	Peasant	No		Did not know death should be registered	0	0	0	Home	HIV/AIDS		29	2	2	0	0	1	0	1
1	2	4	Roman Catholic	Married/ Living as married/ Cohabiting	Parent	46	Male	Own business	Yes		Does not know where to register	0	0	0	Private health facility	Respiratory diseases	Health Facility Death Report	33	3	1	0	1	1	0	1
4	1	4	Pentecostal	Widowed	Spouse	65	Male	Peasant	No		Did not know death should be registered	0	0	0	Home	Respiratory diseases		55	2	0	0	0	1	0	1
3	1	5	Pentecostal	Widowed	Mother in law/ Father in law	80	Male	Peasant	No		Did not know death should be registered	0	0	0	Home	Heart diseases		54	2	0	0	0	0	1	1
4	2	1	Roman Catholic	Widowed	Spouse	38	Male	Peasant	Yes		Did not know death should be registered	0	0	0	Government health facility	Accident	Health Facility Death Report	31	3	2	0	1	0	0	1
5	1	10	Roman Catholic	Married/ Living as married/ Cohabiting	Others (Specify)	45	Male	Paid employment (private)	No		Did not know death should be registered	0	0	Yes	Home	HIV/AIDS		38	2	1	0	0	1	0	1
2	1	10	Muslim	Widowed	Child	59	Male	Own business	No		Other reason (specify)	0	0	0	Government health facility	Respiratory diseases		72	2	0	0	0	3	0	1
1	2	2	Roman Catholic	Married/ Living as married/ Cohabiting	Child	0	Male	Not Applicable	No		Did not know death should be registered	0	0	0	Private health facility	Respiratory diseases		27	4	2	0	0	0	0	1
2	1	20	Roman Catholic	Widowed	Spouse	86	Male	Peasant	No		Did not know death should be registered	0	0	0	Home	Cancers		70	6	0	0	0	0	0	1
3	1	7	Anglican	Married/ Living as married/ Cohabiting	Others (Specify)	88	Male	Peasant	No		Did not know death should be registered	0	0	0	Home	I don’t know		42	2	1	0	0	0	1	0
3	1	6	Roman Catholic	Widowed	Spouse	56	Male	Peasant	No		Other reason (specify)	0	0	0	Government health facility	Congenital illness		69	2	0	0	0	1	0	0
3	1	7	Roman Catholic	Married/ Living as married/ Cohabiting	Others (Specify)	99	Male	Peasant	No		Did not know death should be registered	0	0	0	Private health facility	Respiratory diseases		43	4	3	0	0	0	1	1
2	1	16	Muslim	Married/ Living as married/ Cohabiting	Child	2	Male	Not Applicable	No		Other reason (specify)	0	0	0	Home	I don’t know		47	3	1	0	0	0	0	1
3	1	5	Anglican	Widowed	Others (Specify)	4	Male	Not Applicable	Yes		Did not know death should be registered	0	0	0	Government health facility	Malaria	Health Facility Death Report	66	2	0	0	1	0	1	1
1	2	11	Anglican	Widowed	Spouse	47	Male	Own business	Yes		Did not know death should be registered	0	0	0	Home	Digestive system disease	L.C letter	51	6	1	0	0	0	0	1
1	2	3	Roman Catholic	Married/ Living as married/ Cohabiting	Parent	53	Male	Own business	Yes		Did not know death should be registered	0	0	0	Government health facility	Others (Specify)	Health Facility Death Report	26	4	2	0	1	3	0	1
3	1	7	Anglican	Married/ Living as married/ Cohabiting	Brother/ Sister	39	Male	Peasant	No		Did not know death should be registered	0	0	0	Home	Respiratory diseases		43	2	1	0	0	0	1	1
3	1	8	Pentecostal	Married/ Living as married/ Cohabiting	Brother/ Sister	54	Male	Peasant	Yes		Other reason (specify)	Yes	0	0	Government health facility	HIV/AIDS	Health Facility Death Report	63	2	3	0	1	3	1	1
1	2	10	Roman Catholic	Widowed	Spouse	55	Male	Paid employment (gov’t)	Yes	Legal requirement		0	0	0	Home	Others (Specify)	Death certificate	32	6	0	1	1	0	0	1
1	2	8	Roman Catholic	Married/ Living as married/ Cohabiting	Parent	86	Male	Unemployed	Yes		Other reason (specify)	0	0	0	Home	Others (Specify)	L.C letter	58	3	1	0	0	1	0	1
3	1	7	Roman Catholic	Widowed	Spouse	41	Male	Peasant	Yes		Did not know death should be registered	0	0	0	Home	Cancers	Health Facility Death Report	38	2	1	0	1	0	0	1
5	2	6	Roman Catholic	Widowed	Spouse	50	Male	Paid employment (private)	No		Did not know death should be registered	0	0	0	Home	Cancers		30	2	1	0	0	0	0	1
4	1	3	Roman Catholic	Widowed	Spouse	42	Male	Peasant	Yes		Did not know death should be registered	0	0	0	Home	Heart diseases	L.C letter	35	2	0	0	0	0	0	1
2	1	10	Anglican	Married/ Living as married/ Cohabiting	Parent	80	Male	Peasant	Yes		Did not know death should be registered	0	0	0	Home	Respiratory diseases	Health Facility Death Report	60	3	1	0	1	0	0	1
3	1	25	Pentecostal	Widowed	Others (Specify)	0	Male	Not Applicable	Yes		Other reason (specify)	0	0	0	Home	Childhood illness	Health Facility Death Report	52	2	0	0	1	0	1	1
4	1	4	Roman Catholic	Never married	Brother/ Sister	57	Male	Peasant	Yes		Did not know death should be registered	0	0	0	Home	Heart diseases	6	71	6	1	0	1	1	0	1
2	1	9	Anglican	Married/ Living as married/ Cohabiting	Child	2	Male	Not Applicable	No		Did not know death should be registered	0	0	0	Home	Malaria		45	2	1	0	0	0	1	1
3	1	4	Roman Catholic	Widowed	Spouse	60	Male	Peasant	Yes		Does not know where to register	0	0	0	Government health facility	I don’t know	Health Facility Death Report	49	3	0	0	1	3	0	1
2	1	8	Anglican	Married/ Living as married/ Cohabiting	Child	47	Male	Paid employment (private)	No		Did not know death should be registered	0	0	0	Government health facility	HIV/AIDS		72	2	0	0	0	0	1	0
3	1	1	Roman Catholic	Widowed	Spouse	79	Male	Peasant	No		Does not know where to register	0	0	0	Home	Heart diseases		68	2	0	0	0	1	0	1
1	2	8	Roman Catholic	Widowed	Spouse	47	Male	Paid employment (private)	Yes		Did not know death should be registered	0	0	0	Private health facility	Diabetes	Health Facility Death Report	40	3	2	0	1	1	0	1
2	1	11	Roman Catholic	Widowed	Spouse	65	Male	Peasant	No		Did not know death should be registered	Yes	0	0	Private health facility	Malaria		61	2	1	0	0	3	0	1
5	2	2	SDA	Married/ Living as married/ Cohabiting	Child	0	Male	Not Applicable	Yes		Did not know death should be registered	0	0	0	Private health facility	I don’t know	Health Facility Death Report	22	3	1	0	1	0	1	1
1	2	7	Roman Catholic	Married/ Living as married/ Cohabiting	Spouse	43	Male	Own business	Yes		Did not know death should be registered	0	0	Yes	Government health facility	Witchcraft	Health Facility Death Report	43	1	2	0	1	1	0	1
3	1	10	Roman Catholic	Married/ Living as married/ Cohabiting	Child	1	Male	Not Applicable	No		Other reason (specify)	0	0	0	Government health facility	Others (Specify)		56	5	3	0	0	3	1	1
4	1	5	Anglican	Widowed	Spouse	39	Male	Peasant	Yes		Does not know where to register	0	0	0	Government health facility	HIV/AIDS	L.C letter	34	2	0	0	0	1	0	1
3	1	4	Roman Catholic	Widowed	Spouse	74	Male	Peasant	No		Did not know death should be registered	0	0	0	Home	I don’t know		62	2	0	0	0	0	0	0
2	1	10	Muslim	Married/ Living as married/ Cohabiting	Child	18	Male	Unemployed	Yes		Did not know death should be registered	0	0	0	Other (Specify)	Accident	Health Facility Death Report	57	3	1	0	1	0	1	1
1	2	2	Roman Catholic	Widowed	Spouse	58	Male	Paid employment (private)	Yes		Did not know death should be registered	0	0	0	Government health facility	Accident	Health Facility Death Report	51	3	0	0	1	0	0	1
3	1	6	Anglican	Widowed	Spouse	37	Male	Peasant	No		Must travel too far	Yes	0	0	Government health facility	I don’t know		36	2	1	0	0	3	0	0
3	1	8	Roman Catholic	Married/ Living as married/ Cohabiting	Brother/ Sister	46	Male	Peasant	No		Did not know death should be registered	0	0	0	Government health facility	HIV/AIDS		43	2	1	0	0	1	1	0
3	1	9	Roman Catholic	Married/ Living as married/ Cohabiting	Parent	66	Male	Paid employment (gov’t)	Yes		Does not know where to register	Yes	0	0	Government health facility	Heart diseases	Health Facility Death Report	46	4	3	0	1	1	1	1
2	1	9	Muslim	Widowed	Spouse	82	Male	Own business	Yes		Did not know death should be registered	0	0	0	Private health facility	Diabetes	Health Facility Death Report	76	1	0	0	1	0	0	0
1	2	9	Muslim	Married/ Living as married/ Cohabiting	Child	2	Male	Not Applicable	No		Does not know where to register	0	0	0	Home	Respiratory diseases		51	4	1	0	0	1	0	1
2	1	8	Muslim	Married/ Living as married/ Cohabiting	Child	0	Male	Not Applicable	No		Did not know death should be registered	0	0	0	Home	Congenital illness		80	3	1	0	0	1	0	1
4	2	3	Pentecostal	Divorced/ Separated	Child	23	Male	Own business	Yes		Did not know death should be registered	0	0	0	Government health facility	Anaemia	Health Facility Death Report	57	6	1	0	1	0	0	1
3	1	3	Roman Catholic	Married/ Living as married/ Cohabiting	Parent	87	Male	Peasant	No		Did not know death should be registered	0	0	0	Government health facility	Heart diseases		44	2	2	0	0	1	0	1
4	1	6	Roman Catholic	Divorced/ Separated	Others (Specify)	30	Male	Own business	No		Did not know death should be registered	0	0	0	Other (Specify)	Accident		40	2	1	0	0	3	0	1
3	1	5	Pentecostal	Widowed	Others (Specify)	14	Male	Not Applicable	No		Other reason (specify)	Yes	0	0	Private health facility	HIV/AIDS		58	2	0	0	0	0	1	1
2	1	10	Roman Catholic	Married/ Living as married/ Cohabiting	Brother/ Sister	59	Male	Peasant	No		Did not know death should be registered	0	0	0	Home	Kidney disease		60	2	2	0	0	0	1	1
2	1	11	Muslim	Widowed	Spouse	70	Male	Peasant	No		Did not know death should be registered	0	0	0	Home	Heart diseases		58	3	1	0	0	1	0	1
1	2	10	Anglican	Married/ Living as married/ Cohabiting	Parent	75	Male	Unemployed	No		Did not know death should be registered	0	0	0	Home	Heart diseases		53	2	3	0	0	0	0	1
4	1	5	Roman Catholic	Widowed	Child	32	Male	Peasant	No		Did not know death should be registered	0	0	0	Home	HIV/AIDS		58	2	0	0	0	0	0	0
4	2	4	Anglican	Married/ Living as married/ Cohabiting	Child	0	Male	Not Applicable	No		Other reason (specify)	0	0	0	Government health facility	Respiratory diseases		42	4	1	0	0	0	0	1
5	1	10	Anglican	Widowed	Child	55	Male	Own business	Yes		Did not know death should be registered	0	0	0	Government health facility	Witchcraft	Health Facility Death Report	78	2	0	0	1	0	1	1
3	1	5	Roman Catholic	Divorced/ Separated	Parent	69	Male	Peasant	No		Did not know death should be registered	0	0	0	Home	Witchcraft		41	2	1	0	0	1	1	0
5	1	6	Anglican	Widowed	Spouse	45	Male	Peasant	Yes		Did not know death should be registered	0	0	0	Private health facility	Digestive system disease	Health Facility Death Report	55	2	0	0	1	0	0	1
5	1	6	Pentecostal	Married/ Living as married/ Cohabiting	Child	26	Male	Peasant	No		Did not know death should be registered	0	0	0	Home	HIV/AIDS		85	6	1	0	0	0	1	1
3	1	3	Roman Catholic	Married/ Living as married/ Cohabiting	Child	1	Male	Not Applicable	No		Costs too much	0	0	0	Home	Respiratory diseases		30	2	2	0	0	1	0	0
4	2	5	Roman Catholic	Married/ Living as married/ Cohabiting	Parent	56	Male	Peasant	Yes		Does not know where to register	0	0	0	Government health facility	Malaria	Health Facility Death Report	45	2	1	0	1	0	0	1
2	1	5	Anglican	Married/ Living as married/ Cohabiting	Parent	58	Male	Peasant	No		Did not know death should be registered	0	0	0	Home	Others (Specify)		36	2	1	0	0	0	0	1
1	2	2	Pentecostal	Widowed	Spouse	56	Male	Paid employment (private)	Yes		Did not know death should be registered	0	0	0	Home	Accident	Health Facility Death Report	40	3	0	0	1	0	0	0
5	1	3	Anglican	Widowed	Others (Specify)	49	Male	Peasant	No		Did not know death should be registered	0	0	0	Government health facility	HIV/AIDS		46	2	2	0	0	0	0	1
2	1	6	Muslim	Divorced/ Separated	Parent	84	Male	Unemployed	No		Did not know death should be registered	0	0	0	Home	Congenital illness		50	2	1	0	0	1	1	1
4	2	2	Roman Catholic	Divorced/ Separated	Brother/ Sister	45	Male	Peasant	No		Did not know death should be registered	0	0	0	Home	HIV/AIDS		52	2	1	0	0	1	0	1
2	1	13	Muslim	Divorced/ Separated	Spouse	52	Male	Peasant	No		Did not know death should be registered	0	0	0	Other (Specify)	Others (Specify)		46	3	1	0	0	1	1	1
5	2	12	Roman Catholic	Married/ Living as married/ Cohabiting	Parent	75	Male	Peasant	No		Did not know death should be registered	0	0	0	Government health facility	Others (Specify)		32	2	1	0	0	0	1	1
4	1	8	Roman Catholic	Never married	Parent	52	Male	Peasant	Yes		Did not know death should be registered	0	0	0	Government health facility	Respiratory diseases	Health Facility Death Report	24	2	2	0	1	0	1	1
2	1	9	Muslim	Married/ Living as married/ Cohabiting	Mother in law/ Father in law	92	Male	Peasant	No		Did not know death should be registered	0	0	0	Home	Digestive system disease		40	3	1	0	0	0	0	1
4	1	5	Roman Catholic	Widowed	Child	23	Male	Peasant	No		Costs too much	0	0	0	Home	HIV/AIDS		56	2	0	0	0	1	0	1
5	1	9	Anglican	Divorced/ Separated	Parent	61	Male	Peasant	No		Did not know death should be registered	0	0	0	Home	Heart diseases		36	4	1	0	0	0	0	1
3	1	5	Anglican	Married/ Living as married/ Cohabiting	Others (Specify)	12	Male	Not Applicable	No		Did not know death should be registered	0	0	0	Other (Specify)	Others (Specify)		44	2	1	0	0	0	1	1
2	2	7	Muslim	Married/ Living as married/ Cohabiting	Child	11	Male	Not Applicable	No		Other reason (specify)	Yes	Yes	0	Government health facility	Others (Specify)		62	3	2	0	0	3	1	1
4	1	7	Roman Catholic	Widowed	Spouse	41	Male	Peasant	No		Other reason (specify)	0	0	0	Home	HIV/AIDS		42	3	0	0	0	1	0	1
2	1	5	Muslim	Married/ Living as married/ Cohabiting	Parent	80	Male	Own business	No		Did not know death should be registered	0	0	0	Home	Heart diseases		28	3	1	0	0	0	0	1
4	2	7	Roman Catholic	Married/ Living as married/ Cohabiting	Parent	82	Male	Peasant	Yes		Did not know death should be registered	0	0	0	Home	Malaria	L.C letter	39	2	1	0	0	0	1	1
2	1	5	Roman Catholic	Married/ Living as married/ Cohabiting	Child	0	Male	Not Applicable	No		Did not know death should be registered	0	0	0	Government health facility	Malaria		35	3	1	0	0	0	0	1
4	2	1	Anglican	Married/ Living as married/ Cohabiting	Child	0	Male	Not Applicable	No		Did not know death should be registered	0	0	0	Home	Childhood illness		32	3	1	0	0	0	0	1
2	1	2	Anglican	Widowed	Others (Specify)	8	Male	Not Applicable	No		Does not know why the death was not registered	0	0	0	Home	I don’t know		89	2	1	0	0	3	0	0
2	1	7	Muslim	Widowed	Spouse	54	Male	Own business	No		Did not know death should be registered	0	0	0	Government health facility	Diabetes		53	2	2	0	0	0	0	0
2	1	5	Muslim	Widowed	Spouse	43	Male	Peasant	Yes		Did not know death should be registered	0	0	0	Other (Specify)	Accident	Health Facility Death Report	40	2	1	0	1	0	0	1
4	1	8	Roman Catholic	Widowed	Spouse	64	Male	Peasant	Yes		Did not know death should be registered	0	0	0	Home	I don’t know	L.C letter	44	2	1	0	0	0	0	1
2	1	6	Anglican	Married/ Living as married/ Cohabiting	Child	11	Male	Not Applicable	No		Other reason (specify)	0	0	0	Private health facility	Malaria		48	2	1	0	0	3	1	1
3	1	9	Anglican	Widowed	Spouse	92	Male	Peasant	No		Did not know death should be registered	0	0	0	Government health facility	Accident		80	2	0	0	0	0	1	1
5	2	10	Anglican	Married/ Living as married/ Cohabiting	Parent	99	Male	Peasant	No		Did not know death should be registered	0	0	0	Home	I don’t know		54	4	3	0	0	0	0	1
3	1	10	Roman Catholic	Married/ Living as married/ Cohabiting	Brother/ Sister	41	Male	Peasant	No		Did not know death should be registered	0	0	0	Government health facility	Respiratory diseases		28	3	2	0	0	0	1	1
4	1	8	Anglican	Widowed	Spouse	65	Male	Own business	No		Other reason (specify)	0	0	0	Government health facility	Heart diseases		45	2	0	0	0	3	0	1
3	1	5	Roman Catholic	Widowed	Spouse	42	Male	Own business	Yes		Does not know why the death was not registered	0	0	0	Government health facility	Others (Specify)	Health Facility Death Report	44	2	1	0	1	1	1	1
3	1	1	Roman Catholic	Married/ Living as married/ Cohabiting	Child	35	Male	Peasant	No		Does not know where to register	Yes	0	0	Home	HIV/AIDS		70	2	0	0	0	1	0	0
3	1	6	Anglican	Widowed	Spouse	46	Male	Peasant	No		Did not know death should be registered	0	0	0	Home	HIV/AIDS		42	2	1	0	0	1	1	0
2	1	10	Muslim	Married/ Living as married/ Cohabiting	Brother/ Sister	50	Male	Paid employment (private)	No		Other reason (specify)	0	0	0	Home	HIV/AIDS		61	3	1	0	0	3	1	1
5	1	9	Pentecostal	Widowed	Spouse	47	Male	Peasant	Yes		Did not know death should be registered	0	0	0	Private health facility	Respiratory diseases	Health Facility Death Report	45	2	1	0	1	0	0	1
2	1	9	Anglican	Married/ Living as married/ Cohabiting	Child	2	Male	Not Applicable	No		Did not know death should be registered	0	0	0	Home	Malaria		44	3	1	0	0	0	1	1
1	2	7	Muslim	Married/ Living as married/ Cohabiting	Child	26	Male	Paid employment (private)	Yes		Does not know where to register	0	0	0	Home	Others (Specify)	Postmortem report	55	3	3	0	1	0	1	1
5	1	4	Roman Catholic	Married/ Living as married/ Cohabiting	Parent	99	Male	Unemployed	Yes	Inheritance purposes		0	Yes	0	Private health facility	Heart diseases	Death certificate	57	2	1	1	1	0	1	1
2	1	11	Anglican	Married/ Living as married/ Cohabiting	Brother/ Sister	39	Male	Paid employment (private)	No		Did not know death should be registered	0	0	0	Other (Specify)	Accident		42	3	2	0	0	0	1	1
3	1	4	Anglican	Married/ Living as married/ Cohabiting	Child	19	Male	Peasant	No		Did not know death should be registered	0	0	0	Government health facility	Cancers		61	2	1	0	0	0	1	1
2	1	7	Muslim	Widowed	Others (Specify)	72	Male	Own business	No		Does not know why the death was not registered	0	0	0	Government health facility	Witchcraft		56	2	1	0	0	0	1	1
4	2	5	Roman Catholic	Widowed	Spouse	84	Male	Unemployed	Yes		Did not know death should be registered	0	0	0	Government health facility	Respiratory diseases	Health Facility Death Report	72	2	1	0	1	0	0	0
1	2	3	Muslim	Married/ Living as married/ Cohabiting	Child	0	Male	Not Applicable	Yes		Did not know death should be registered	0	0	0	Private health facility	Childhood illness	Health Facility Death Report	24	3	1	0	1	0	0	1
5	2	6	Anglican	Married/ Living as married/ Cohabiting	Parent	68	Male	Own business	Yes		Did not know death should be registered	0	0	0	Private health facility	Kidney disease	Health Facility Death Report	44	2	2	0	1	1	0	1
5	1	3	Roman Catholic	Married/ Living as married/ Cohabiting	Child	0	Male	Not Applicable	No		Did not know death should be registered	0	0	0	Home	I don’t know		20	3	1	0	0	0	0	0
4	2	2	Roman Catholic	Married/ Living as married/ Cohabiting	Parent	45	Male	Peasant	No		Did not know death should be registered	0	0	0	Home	Others (Specify)		31	2	2	0	0	0	0	1
3	1	8	Anglican	Married/ Living as married/ Cohabiting	Parent	43	Male	Peasant	No		Did not know death should be registered	0	0	0	Home	Respiratory diseases		25	2	1	0	0	0	0	1
4	1	4	Roman Catholic	Married/ Living as married/ Cohabiting	Child	0	Male	Not Applicable	Yes		Did not know death should be registered	0	0	0	Government health facility	I don’t know	6	37	2	1	0	1	0	0	1
4	1	4	Pentecostal	Widowed	Spouse	62	Male	Peasant	No		Did not know death should be registered	0	Yes	Yes	Home	HIV/AIDS		60	1	0	0	0	0	0	0
2	1	13	Muslim	Widowed	Spouse	90	Male	Peasant	No		Did not know death should be registered	0	0	0	Home	Malaria		76	1	0	0	0	0	0	1
2	1	6	Anglican	Married/ Living as married/ Cohabiting	Child	32	Male	Own business	No		Other reason (specify)	0	0	0	Home	Witchcraft		67	2	2	0	0	3	1	1
4	2	5	Muslim	Widowed	Spouse	36	Male	Own business	Yes		Other reason (specify)	0	Yes	0	Other (Specify)	Accident	Death certificate	33	3	2	1	1	1	0	1
2	1	5	Pentecostal	Divorced/ Separated	Child	9	Male	Not Applicable	No		Did not know death should be registered	0	0	0	Private health facility	Accident		42	4	1	0	0	1	0	0
2	1	7	Muslim	Widowed	Spouse	53	Male	Own business	No		Did not know death should be registered	0	0	0	Home	Malaria		49	2	0	0	0	0	0	1
5	1	4	Anglican	Married/ Living as married/ Cohabiting	Brother/ Sister	40	Male	Peasant	No		Did not know death should be registered	0	0	0	Private health facility	I don’t know		54	2	1	0	0	0	0	1
2	1	6	SDA	Married/ Living as married/ Cohabiting	Child	1	Male	Not Applicable	No		Other reason (specify)	0	0	0	Government health facility	Cancers		30	3	2	0	0	0	0	1
4	1	2	Anglican	Widowed	Spouse	60	Male	Own business	No		Other reason (specify)	0	0	0	Other (Specify)	Accident		57	2	1	0	0	3	0	1
1	2	8	Pentecostal	Divorced/ Separated	Parent	77	Male	Peasant	Yes		Does not know where to register	0	0	0	Home	Heart diseases	L.C letter	33	1	2	0	0	1	0	1
3	1	9	Roman Catholic	Married/ Living as married/ Cohabiting	Mother in law/ Father in law	72	Male	Paid employment (gov’t)	No		Did not know death should be registered	0	0	0	Private health facility	Respiratory diseases		52	2	1	0	0	0	1	1
2	1	10	Anglican	Widowed	Spouse	98	Male	Unemployed	No		Did not know death should be registered	0	0	0	Home	Respiratory diseases		66	2	1	0	0	3	1	0
2	1	6	Muslim	Widowed	Child	40	Male	Paid employment (gov’t)	No		Did not know death should be registered	0	0	0	Other (Specify)	Heart diseases		55	2	1	0	0	0	0	1
4	1	4	Roman Catholic	Married/ Living as married/ Cohabiting	Parent	75	Male	Peasant	No		Did not know death should be registered	0	0	0	Home	HIV/AIDS		45	3	1	0	0	1	1	1
1	2	5	Roman Catholic	Divorced/ Separated	Others (Specify)	0	Male	Not Applicable	Yes		Does not know why the death was not registered	0	0	0	Private health facility	I don’t know	Health Facility Death Report	46	5	3	0	1	1	0	1
3	1	8	Roman Catholic	Divorced/ Separated	Brother/ Sister	20	Male	Peasant	No		Did not know death should be registered	0	0	0	Home	Congenital illness		39	2	1	0	0	0	0	0
1	2	6	Muslim	Widowed	Child	23	Male	Not Applicable	Yes	Other (Specify)		0	Yes	Yes	Government health facility	Accident	Death certificate	45	6	1	1	1	3	0	1
2	1	5	Muslim	Married/ Living as married/ Cohabiting	Child	0	Male	Not Applicable	Yes		Did not know death should be registered	0	0	0	Government health facility	Childhood illness	Health Facility Death Report	27	2	1	0	1	0	0	1
2	1	4	Muslim	Married/ Living as married/ Cohabiting	Child	0	Male	Not Applicable	Yes		Does not know why the death was not registered	0	0	0	Government health facility	I don’t know	Health Facility Death Report	23	4	2	0	1	0	1	1
5	2	5	Pentecostal	Widowed	Spouse	82	Male	Peasant	No		Did not know death should be registered	0	Yes	0	Home	Cancers		75	2	0	0	0	1	0	1
4	1	5	Roman Catholic	Married/ Living as married/ Cohabiting	Brother/ Sister	60	Male	Peasant	Yes		Costs too much	0	0	0	Government health facility	Digestive system disease	Health Facility Death Report	52	2	1	0	1	3	1	1
3	1	6	Roman Catholic	Widowed	Spouse	42	Male	Peasant	No		Does not know where to register	0	0	0	Home	Others (Specify)		34	2	0	0	0	0	1	1
2	1	18	Muslim	Married/ Living as married/ Cohabiting	Child	36	Male	Paid employment (gov’t)	Yes	Access to social benefits such as pension benefits		0	Yes	Yes	Government health facility	Respiratory diseases	Death certificate	74	6	2	1	1	3	1	1
3	1	14	Pentecostal	Widowed	Spouse	60	Male	Paid employment (gov’t)	Yes		Does not know where to register	0	0	0	Private health facility	Witchcraft	Health Facility Death Report	53	3	1	0	1	1	1	1
2	1	3	Muslim	Married/ Living as married/ Cohabiting	Child	1	Male	Not Applicable	Yes		Does not know why the death was not registered	0	0	0	Private health facility	I don’t know	Health Facility Death Report	24	3	2	0	1	0	1	1
1	2	3	Roman Catholic	Widowed	Spouse	35	Male	Own business	Yes		Did not know death should be registered	0	0	0	Home	Liver disease	L.C letter	34	3	1	0	0	0	0	1
2	1	5	Muslim	Widowed	Others (Specify)	5	Male	Not Applicable	Yes		Did not know death should be registered	0	0	0	Government health facility	I don’t know	Health Facility Death Report	75	6	0	0	1	1	0	1
2	1	8	Muslim	Widowed	Spouse	60	Male	Peasant	No		Other reason (specify)	0	0	0	Home	I don’t know		52	2	0	0	0	0	0	1
2	1	10	Roman Catholic	Married/ Living as married/ Cohabiting	Others (Specify)	0	Male	Not Applicable	No		Did not know death should be registered	0	0	0	Home	Malaria		60	2	1	0	0	0	1	1
3	1	6	Other	Married/ Living as married/ Cohabiting	Child	0	Male	Not Applicable	No		Did not know death should be registered	0	0	0	Home	Malaria		55	2	1	0	0	0	0	1
5	1	7	Roman Catholic	Widowed	Spouse	54	Male	Own business	Yes		Did not know death should be registered	0	0	0	Other (Specify)	Accident	Others (Specify)	42	2	1	0	0	0	1	1
1	2	10	Anglican	Married/ Living as married/ Cohabiting	Others (Specify)	36	Male	Paid employment (private)	No		Did not know death should be registered	0	0	0	Home	HIV/AIDS		45	3	1	0	0	0	0	1
2	1	6	Roman Catholic	Married/ Living as married/ Cohabiting	Others (Specify)	2	Male	Not Applicable	No		Did not know death should be registered	0	0	0	Home	Childhood illness		80	2	1	0	0	1	0	1
5	1	3	Anglican	Widowed	Others (Specify)	30	Male	Peasant	No		Did not know death should be registered	0	0	0	Home	Kidney disease		20	2	1	0	0	0	0	0
3	1	4	Anglican	Widowed	Spouse	38	Male	Peasant	Yes		Does not know where to register	0	0	0	Government health facility	HIV/AIDS	Health Facility Death Report	27	2	1	0	1	1	1	0
4	1	8	Roman Catholic	Widowed	Child	30	Male	Peasant	No		Did not know death should be registered	0	0	0	Home	HIV/AIDS		75	2	0	0	0	0	0	0
3	1	5	Roman Catholic	Widowed	Spouse	45	Male	Peasant	Yes		Does not know where to register	Yes	0	0	Government health facility	HIV/AIDS	Health Facility Death Report	40	2	0	0	1	1	1	1
3	1	6	Roman Catholic	Widowed	Spouse	69	Male	Peasant	No		Did not know death should be registered	0	0	0	Home	Malaria		55	2	1	0	0	0	0	0
5	1	10	Roman Catholic	Widowed	Others (Specify)	50	Male	Peasant	No		Did not know death should be registered	0	0	0	Home	Cancers		41	2	2	0	0	0	0	1
5	1	5	Anglican	Widowed	Spouse	38	Male	Own business	Yes		Did not know death should be registered	0	0	0	Private health facility	Others (Specify)	Postmortem report	35	2	1	0	1	0	0	1
1	2	10	Roman Catholic	Widowed	Spouse	45	Male	Own business	Yes		Must travel too far	0	Yes	0	Government health facility	Cancers	Postmortem report	47	6	2	0	1	1	0	1
3	1	5	Roman Catholic	Married/ Living as married/ Cohabiting	Child	7	Male	Not Applicable	No		Did not know death should be registered	0	0	0	Government health facility	I don’t know		47	2	1	0	0	0	1	0
5	1	5	Anglican	Widowed	Spouse	90	Male	Not Applicable	No		Did not know death should be registered	0	0	0	Private health facility	Others (Specify)		76	2	0	0	0	0	0	0
3	1	11	Anglican	Married/ Living as married/ Cohabiting	Parent	63	Male	Peasant	No		Costs too much	Yes	0	0	Home	Respiratory diseases		51	2	2	0	0	1	1	1
2	1	12	Roman Catholic	Married/ Living as married/ Cohabiting	Child	54	Male	Peasant	No		Did not know death should be registered	0	0	0	Government health facility	Digestive system disease		57	2	1	0	0	0	1	1
5	2	2	Anglican	Widowed	Spouse	86	Male	Unemployed	No		Did not know death should be registered	0	0	0	Home	Heart diseases		80	2	0	0	0	0	1	1
3	1	4	Roman Catholic	Widowed	Child	34	Male	Peasant	No		Did not know death should be registered	0	0	0	Home	HIV/AIDS		65	2	1	0	0	0	0	0
1	2	6	Roman Catholic	Divorced/ Separated	Brother/ Sister	45	Male	Peasant	No		Did not know death should be registered	0	Yes	0	Home	Malaria		53	3	2	0	0	0	0	1
2	1	10	Anglican	Married/ Living as married/ Cohabiting	Child	0	Male	Not Applicable	No		Did not know death should be registered	0	0	0	Private health facility	Congenital illness		25	2	1	0	0	0	1	1
1	2	5	Roman Catholic	Widowed	Child	23	Male	Not Applicable	Yes		Did not know death should be registered	0	0	0	Home	Mental illness	L.C letter	34	6	1	0	0	0	0	1
1	2	4	Pentecostal	Married/ Living as married/ Cohabiting	Parent	64	Male	Peasant	Yes	Legal requirement		Yes	Yes	0	Home	Others (Specify)	Death certificate	33	4	3	1	1	3	1	1
1	2	5	Roman Catholic	Divorced/ Separated	Brother/ Sister	34	Male	Own business	Yes		Other reason (specify)	0	0	0	Home	HIV/AIDS	L.C letter	43	3	2	0	0	1	0	1
3	1	8	Roman Catholic	Never married	Parent	55	Male	Peasant	No		Did not know death should be registered	0	0	0	Government health facility	HIV/AIDS		27	2	1	0	0	1	1	1
1	2	8	Muslim	Married/ Living as married/ Cohabiting	Parent	85	Male	Unemployed	Yes		Other reason (specify)	0	Yes	Yes	Home	Heart diseases	Death certificate	50	5	2	1	1	3	1	1
1	2	5	Roman Catholic	Widowed	Spouse	54	Male	Own business	Yes	Inheritance purposes		0	Yes	0	Government health facility	Cancers	Death certificate	50	5	3	1	1	1	0	1
4	1	3	Anglican	Married/ Living as married/ Cohabiting	Child	25	Male	Own business	Yes		Did not know death should be registered	0	0	0	Government health facility	Others (Specify)	Health Facility Death Report	60	2	1	0	1	0	1	1
2	1	3	Muslim	Married/ Living as married/ Cohabiting	Child	2	Male	Not Applicable	No		Does not know where to register	0	0	0	Home	Malaria		40	3	1	0	0	1	0	1
1	2	10	Pentecostal	Widowed	Spouse	62	Male	Paid employment (gov’t)	Yes	Inheritance purposes		0	Yes	0	Home	Heart diseases	Death certificate	54	3	2	1	1	3	1	1
2	1	4	Pentecostal	Married/ Living as married/ Cohabiting	Mother in law/ Father in law	65	Male	Peasant	Yes		Other reason (specify)	0	0	0	Government health facility	Diabetes	Health Facility Death Report	33	3	2	0	1	0	1	1
3	1	8	Roman Catholic	Widowed	Spouse	57	Male	Peasant	Yes		Did not know death should be registered	0	0	0	Government health facility	Heart diseases	Health Facility Death Report	56	2	2	0	1	3	1	1
3	1	2	Roman Catholic	Divorced/ Separated	Others (Specify)	61	Male	Paid employment (gov’t)	No		Other reason (specify)	0	Yes	0	Home	Digestive system disease		36	4	1	0	0	1	1	1
4	1	14	Roman Catholic	Married/ Living as married/ Cohabiting	Child	30	Male	Unemployed	No		Did not know death should be registered	0	0	0	Home	Witchcraft		50	2	1	0	0	0	1	1
4	2	2	Roman Catholic	Widowed	Spouse	75	Male	Peasant	No		Did not know death should be registered	0	0	0	Home	Heart diseases		82	6	0	0	0	0	0	1
5	2	4	Anglican	Widowed	Spouse	48	Male	Peasant	Yes		Did not know death should be registered	0	0	0	Private health facility	Malaria	Health Facility Death Report	43	2	1	0	1	0	0	1
4	1	3	Pentecostal	Divorced/ Separated	Brother/ Sister	30	Male	Own business	No		Did not know death should be registered	0	0	0	Home	HIV/AIDS		41	2	1	0	0	0	1	1
5	2	6	Anglican	Married/ Living as married/ Cohabiting	Brother/ Sister	46	Male	Paid employment (private)	No		Did not know death should be registered	0	0	0	Home	HIV/AIDS		40	2	1	0	0	0	1	1
2	1	6	Anglican	Widowed	Child	42	Male	Peasant	Yes		Did not know death should be registered	0	0	0	Home	Respiratory diseases	Health Facility Death Report	81	2	0	0	1	0	0	1
2	1	15	Muslim	Married/ Living as married/ Cohabiting	Mother in law/ Father in law	56	Male	Paid employment (private)	No		Did not know death should be registered	0	0	0	Private health facility	Malaria		28	4	2	0	0	0	1	1
2	1	7	Anglican	Married/ Living as married/ Cohabiting	Others (Specify)	3	Male	Not Applicable	Yes		Other reason (specify)	0	0	0	Government health facility	Others (Specify)	Health Facility Death Report	69	2	1	0	1	1	1	1
2	1	2	Muslim	Widowed	Spouse	95	Male	Own business	No		Did not know death should be registered	0	0	0	Home	Heart diseases		45	3	1	0	0	0	0	1
3	1	7	Anglican	Married/ Living as married/ Cohabiting	Brother/ Sister	21	Male	Paid employment (private)	No		Did not know death should be registered	0	0	0	Home	I don’t know		34	2	1	0	0	1	1	1
3	1	6	Roman Catholic	Married/ Living as married/ Cohabiting	Spouse	41	Male	Peasant	No		Does not know where to register	0	0	0	Private health facility	Heart diseases		52	2	2	0	0	0	1	1
3	1	25	Anglican	Married/ Living as married/ Cohabiting	Others (Specify)	75	Male	Peasant	No		Does not know where to register	0	0	0	Government health facility	Respiratory diseases		34	2	1	0	0	1	0	1
2	1	6	Muslim	Widowed	Spouse	49	Male	Own business	Yes		Did not know death should be registered	0	0	0	Government health facility	Others (Specify)	Health Facility Death Report	38	2	1	0	1	0	0	1
1	2	4	Muslim	Widowed	Spouse	37	Male	Own business	Yes		Did not know death should be registered	0	0	0	Government health facility	Accident	Health Facility Death Report	33	4	0	0	1	0	0	0
2	1	5	Muslim	Married/ Living as married/ Cohabiting	Others (Specify)	2	Male	Not Applicable	No		Did not know death should be registered	0	0	0	Home	Childhood illness		60	2	0	0	0	0	0	0
5	1	4	Anglican	Married/ Living as married/ Cohabiting	Child	41	Male	Paid employment (private)	No		Does not know where to register	0	0	0	Private health facility	HIV/AIDS		65	3	1	0	0	0	0	1
2	1	4	Roman Catholic	Married/ Living as married/ Cohabiting	Others (Specify)	22	Male	Own business	No		Does not know why the death was not registered	0	0	0	Other (Specify)	Accident		69	2	0	0	0	3	1	0
2	1	5	SDA	Widowed	Others (Specify)	8	Male	Not Applicable	No		Does not know why the death was not registered	0	0	0	Home	Malaria		80	2	0	0	0	0	0	1
2	1	8	Muslim	Widowed	Child	60	Male	Own business	No		Did not know death should be registered	0	0	0	Home	Heart diseases		80	6	2	0	0	3	1	1
5	1	3	Anglican	Widowed	Spouse	74	Male	Peasant	No		Did not know death should be registered	0	0	0	Government health facility	Digestive system disease		66	2	1	0	0	0	0	1
2	1	6	Roman Catholic	Divorced/ Separated	Parent	85	Male	Peasant	Yes		Did not know death should be registered	0	0	0	Government health facility	I don’t know	Health Facility Death Report	61	2	1	0	1	1	1	1
1	2	4	Muslim	Widowed	Spouse	40	Male	Own business	No		Does not know where to register	0	0	0	Government health facility	I don’t know		37	3	2	0	0	0	0	1
3	1	15	Roman Catholic	Married/ Living as married/ Cohabiting	Parent	96	Male	Peasant	No		Does not know where to register	0	0	0	Home	Cancers		34	3	3	0	0	3	1	1
5	1	7	Anglican	Married/ Living as married/ Cohabiting	Child	15	Male	Unemployed	No		Did not know death should be registered	0	0	0	Home	Others (Specify)		53	4	1	0	0	0	0	1
5	1	4	Anglican	Widowed	Others (Specify)	76	Male	Peasant	No		Did not know death should be registered	0	0	0	Government health facility	Heart diseases		70	2	1	0	0	0	0	1
2	1	4	Muslim	Married/ Living as married/ Cohabiting	Others (Specify)	95	Male	Peasant	No		Does not know where to register	0	0	0	Home	Others (Specify)		27	3	1	0	0	0	1	1
5	1	8	Pentecostal	Married/ Living as married/ Cohabiting	Parent	68	Male	Unemployed	No		Did not know death should be registered	0	0	0	Home	Others (Specify)		33	3	1	0	0	0	0	1
3	1	7	Roman Catholic	Widowed	Parent	87	Male	Peasant	No		Other reason (specify)	0	0	0	Home	Heart diseases		54	2	1	0	0	0	0	0
2	1	26	Muslim	Married/ Living as married/ Cohabiting	Mother in law/ Father in law	80	Male	Unemployed	No		Did not know death should be registered	0	0	0	Home	I don’t know		58	3	2	0	0	0	1	1
3	1	6	Anglican	Married/ Living as married/ Cohabiting	Parent	68	Male	Peasant	No		Does not know where to register	Yes	0	0	Home	Heart diseases		44	5	1	0	0	1	1	1
2	1	5	Muslim	Married/ Living as married/ Cohabiting	Child	1	Male	Not Applicable	No		Other reason (specify)	0	0	0	Home	I don’t know		27	3	2	0	0	1	1	1
2	1	7	Muslim	Widowed	Spouse	45	Male	Own business	No		Costs too much	0	0	0	Home	Diabetes		44	2	1	0	0	3	1	1
4	2	7	Anglican	Married/ Living as married/ Cohabiting	Parent	75	Male	Peasant	Yes		Did not know death should be registered	0	0	0	Private health facility	Kidney disease	Health Facility Death Report	50	5	3	0	1	1	1	1
2	1	2	Roman Catholic	Widowed	Child	34	Male	Own business	Yes		Did not know death should be registered	0	0	0	Government health facility	Accident	Health Facility Death Report	73	2	0	0	1	3	1	1
2	1	6	Muslim	Widowed	Spouse	35	Male	Peasant	No		Did not know death should be registered	0	0	0	Government health facility	Respiratory diseases		20	2	1	0	0	0	1	1
4	1	4	Roman Catholic	Divorced/ Separated	Parent	60	Male	Peasant	No		Did not know death should be registered	0	0	0	Home	HIV/AIDS		35	2	0	0	0	0	0	1
4	1	2	Roman Catholic	Widowed	Spouse	70	Male	Peasant	Yes		Did not know death should be registered	0	0	0	Private health facility	I don’t know	Health Facility Death Report	50	2	1	0	1	3	0	1
1	2	6	Other	Married/ Living as married/ Cohabiting	Others (Specify)	0	Male	Not Applicable	Yes		Other reason (specify)	0	Yes	0	Government health facility	Malaria	Health Facility Death Report	45	3	2	0	1	3	0	0
2	1	5	Anglican	Married/ Living as married/ Cohabiting	Child	31	Male	Own business	No		Did not know death should be registered	0	0	0	Other (Specify)	Accident		50	2	1	0	0	3	1	1
3	1	8	Anglican	Widowed	Spouse	72	Male	Peasant	Yes		Costs too much	0	0	0	Home	Accident	Health Facility Death Report	70	2	0	0	1	1	0	1
3	1	6	Anglican	Married/ Living as married/ Cohabiting	Child	1	Male	Not Applicable	Yes		Did not know death should be registered	Yes	0	0	Government health facility	Malaria	Health Facility Death Report	43	2	1	0	1	3	0	1
2	1	9	Muslim	Married/ Living as married/ Cohabiting	Child	8	Male	Not Applicable	No		Other reason (specify)	0	0	0	Government health facility	Respiratory diseases		50	4	3	0	0	3	1	1
4	1	6	Roman Catholic	Divorced/ Separated	Child	23	Male	Own business	No		Did not know death should be registered	0	0	0	Home	HIV/AIDS		50	2	1	0	0	0	1	1
2	1	6	Muslim	Married/ Living as married/ Cohabiting	Child	2	Male	Not Applicable	No		Did not know death should be registered	0	0	0	Government health facility	Respiratory diseases		28	3	1	0	0	1	1	1
2	2	10	Muslim	Widowed	Spouse	80	Male	Own business	No		Other reason (specify)	0	0	0	Home	Heart diseases		59	2	0	0	0	1	0	1
2	1	5	Anglican	Widowed	Others (Specify)	5	Male	Not Applicable	No		Does not know why the death was not registered	0	0	0	Home	I don’t know		45	2	1	0	0	1	0	1
5	2	8	Anglican	Married/ Living as married/ Cohabiting	Child	32	Male	Own business	Yes		Does not know where to register	0	0	0	Government health facility	Accident	Health Facility Death Report	60	3	2	0	1	0	0	1
5	1	9	Anglican	Widowed	Spouse	92	Male	Peasant	No		Did not know death should be registered	0	0	0	Government health facility	Cancers		80	2	0	0	0	0	0	1
1	2	6	Roman Catholic	Widowed	Spouse	79	Male	Unemployed	Yes		Does not know where to register	0	0	0	Government health facility	Accident	Health Facility Death Report	78	3	0	0	1	1	0	1
1	2	5	Pentecostal	Never married	Brother/ Sister	28	Male	Own business	Yes		Did not know death should be registered	0	0	0	Home	Accident	L.C letter	22	3	2	0	0	1	0	1
5	2	5	Anglican	Widowed	Child	40	Male	Own business	No		Did not know death should be registered	0	0	0	Private health facility	Respiratory diseases		72	2	0	0	0	0	0	1
4	1	8	Anglican	Married/ Living as married/ Cohabiting	Brother/ Sister	15	Male	Not Applicable	No		Does not know where to register	0	0	0	Government health facility	Accident		30	3	1	0	0	3	1	0
5	2	4	Anglican	Married/ Living as married/ Cohabiting	Child	25	Male	Own business	No		Does not know why the death was not registered	0	0	0	Government health facility	Accident		46	2	1	0	0	1	1	1
2	1	6	Pentecostal	Widowed	Others (Specify)	72	Male	Peasant	No		Did not know death should be registered	0	0	0	Home	Respiratory diseases		86	1	0	0	0	0	0	0
4	2	10	Muslim	Married/ Living as married/ Cohabiting	Brother/ Sister	60	Male	Own business	No		Did not know death should be registered	0	0	0	Home	HIV/AIDS		61	2	1	0	0	0	1	1
2	1	1	Muslim	Never married	Brother/ Sister	23	Male	Peasant	No		Did not know death should be registered	0	0	0	Home	Witchcraft		18	2	1	0	0	0	1	1
1	2	5	Roman Catholic	Never married	Parent	79	Male	Own business	No		Did not know death should be registered	0	0	Yes	Home	Kidney disease		56	3	2	0	0	1	0	0
4	1	4	Roman Catholic	Widowed	Spouse	73	Male	Peasant	Yes		Did not know death should be registered	0	0	0	Home	Malaria	L.C letter	60	2	0	0	0	0	0	1
4	1	5	Anglican	Widowed	Spouse	42	Male	Peasant	No		Did not know death should be registered	0	0	0	Government health facility	Accident		43	2	1	0	0	1	0	1
4	2	8	Anglican	Married/ Living as married/ Cohabiting	Child	2	Male	Not Applicable	Yes		Does not know where to register	0	0	0	Government health facility	Malaria	Health Facility Death Report	40	2	1	0	1	0	0	1
1	2	3	Roman Catholic	Married/ Living as married/ Cohabiting	Child	0	Male	Not Applicable	No		Did not know death should be registered	0	0	0	Other (Specify)	Childhood illness		24	3	2	0	0	1	0	1
2	1	6	Anglican	Married/ Living as married/ Cohabiting	Child	5	Male	Not Applicable	No		Other reason (specify)	Yes	Yes	Yes	Government health facility	Respiratory diseases		64	3	2	0	0	3	1	1
1	2	5	Pentecostal	Married/ Living as married/ Cohabiting	Brother/ Sister	26	Male	Own business	Yes		Does not know where to register	0	0	0	Government health facility	Digestive system disease	Health Facility Death Report	31	3	2	0	1	0	0	1
2	1	8	Muslim	Married/ Living as married/ Cohabiting	Brother/ Sister	62	Male	Own business	No		Did not know death should be registered	0	0	0	Government health facility	Malaria		47	2	0	0	0	0	1	1
5	2	9	Pentecostal	Married/ Living as married/ Cohabiting	Brother/ Sister	45	Male	Own business	No		Did not know death should be registered	0	0	0	Private health facility	Cancers		28	3	2	0	0	0	1	1
1	2	10	Roman Catholic	Married/ Living as married/ Cohabiting	Parent	74	Male	Unemployed	Yes	Inheritance purposes		0	Yes	0	Home	Cancers	Death certificate	40	3	2	1	1	1	0	1
3	1	1	Anglican	Widowed	Others (Specify)	12	Male	Not Applicable	No		Does not know where to register	0	0	0	Home	Congenital illness		74	2	1	0	0	1	0	0
5	2	6	Anglican	Married/ Living as married/ Cohabiting	Parent	86	Male	Peasant	Yes		Did not know death should be registered	0	Yes	Yes	Private health facility	Diabetes	Health Facility Death Report	39	2	2	0	1	1	1	1
1	2	3	Anglican	Married/ Living as married/ Cohabiting	Parent	87	Male	Paid employment (gov’t)	Yes		Did not know death should be registered	0	0	0	Government health facility	Cancers	Health Facility Death Report	61	4	3	0	1	3	1	1
4	1	8	Roman Catholic	Widowed	Spouse	80	Male	Peasant	No		Does not know where to register	0	0	0	Home	Respiratory diseases		70	2	1	0	0	0	0	1
4	2	4	Anglican	Married/ Living as married/ Cohabiting	Child	1	Male	Not Applicable	No		Did not know death should be registered	0	0	0	Home	Childhood illness		25	2	1	0	0	0	0	1
2	1	10	Muslim	Married/ Living as married/ Cohabiting	Brother/ Sister	28	Male	Peasant	No		Did not know death should be registered	0	0	0	Private health facility	Heart diseases		33	3	1	0	0	0	0	1
5	2	3	Muslim	Widowed	Spouse	80	Male	Peasant	No		Did not know death should be registered	0	0	0	Private health facility	Accident		79	2	0	0	0	0	1	1
3	1	3	Pentecostal	Widowed	Spouse	46	Male	Own business	Yes		Did not know death should be registered	0	0	0	Government health facility	HIV/AIDS	Health Facility Death Report	45	2	1	0	1	3	0	1
3	1	10	Anglican	Married/ Living as married/ Cohabiting	Brother/ Sister	19	Male	Not Applicable	No		Did not know death should be registered	Yes	0	0	Other (Specify)	Accident		32	2	2	0	0	3	1	1
3	1	6	Roman Catholic	Married/ Living as married/ Cohabiting	Brother/ Sister	12	Male	Unemployed	No		Costs too much	Yes	0	0	Government health facility	Malaria		44	4	2	0	0	3	1	1
2	1	12	Muslim	Married/ Living as married/ Cohabiting	Brother/ Sister	84	Male	Unemployed	No		Did not know death should be registered	0	0	0	Government health facility	Respiratory diseases		79	2	0	0	0	1	1	0
2	1	7	Muslim	Married/ Living as married/ Cohabiting	Child	1	Male	Not Applicable	Yes		Did not know death should be registered	0	0	0	Private health facility	Malaria	Health Facility Death Report	40	2	1	0	1	0	1	1
4	1	6	Pentecostal	Widowed	Spouse	87	Male	Peasant	Yes		Did not know death should be registered	0	0	0	Home	Heart diseases	6	60	2	1	0	1	0	0	1
2	1	8	Anglican	Widowed	Spouse	48	Male	Own business	No		Did not know death should be registered	0	0	0	Private health facility	Respiratory diseases		42	2	2	0	0	0	1	1
1	2	8	Anglican	Married/ Living as married/ Cohabiting	Child	19	Male	Not Applicable	No		Did not know death should be registered	0	0	0	Government health facility	Others (Specify)		55	3	2	0	0	0	0	1
5	1	5	Anglican	Widowed	Spouse	52	Male	Peasant	No		Did not know death should be registered	0	0	0	Government health facility	HIV/AIDS		45	2	2	0	0	1	0	1
3	1	4	Roman Catholic	Married/ Living as married/ Cohabiting	Child	5	Male	Not Applicable	No		Did not know death should be registered	0	0	0	Government health facility	Malaria		30	2	1	0	0	0	1	1
5	2	6	Anglican	Widowed	Spouse	70	Male	Peasant	Yes		Did not know death should be registered	0	0	0	Private health facility	Cancers	Health Facility Death Report	65	2	1	0	1	0	0	1
3	1	6	Anglican	Married/ Living as married/ Cohabiting	Mother in law/ Father in law	85	Male	Peasant	No		Did not know death should be registered	0	0	0	Home	Others (Specify)		34	3	1	0	0	0	1	1
3	1	6	Roman Catholic	Married/ Living as married/ Cohabiting	Child	2	Male	Not Applicable	No		Does not know where to register	0	0	0	Government health facility	Respiratory diseases		32	2	1	0	0	1	1	1
5	2	4	Anglican	Widowed	Child	35	Male	Own business	No		Did not know death should be registered	0	0	0	Home	HIV/AIDS		56	2	1	0	0	0	0	1
3	1	9	Roman Catholic	Married/ Living as married/ Cohabiting	Brother/ Sister	30	Male	Own business	No		Did not know death should be registered	0	0	0	Home	Liver disease		47	2	1	0	0	3	0	1
1	2	4	Muslim	Married/ Living as married/ Cohabiting	Child	2	Male	Not Applicable	No		Did not know death should be registered	0	0	0	Private health facility	Others (Specify)		57	3	1	0	0	0	0	1
3	1	7	Roman Catholic	Married/ Living as married/ Cohabiting	Mother in law/ Father in law	73	Male	Peasant	No		Did not know death should be registered	0	0	0	Home	Malaria		60	2	1	0	0	0	1	1
2	1	20	Roman Catholic	Married/ Living as married/ Cohabiting	Child	0	Male	Not Applicable	No		Did not know death should be registered	0	0	0	Home	Congenital illness		50	3	2	0	0	1	1	1
5	1	4	Anglican	Married/ Living as married/ Cohabiting	Parent	72	Male	Peasant	No		Did not know death should be registered	0	0	0	Home	Respiratory diseases		34	2	2	0	0	1	0	1
4	1	7	Anglican	Widowed	Parent	90	Male	Unemployed	Yes		Other reason (specify)	0	0	0	Private health facility	Cancers	Postmortem report	57	2	1	0	1	3	0	1
4	2	2	Roman Catholic	Widowed	Spouse	65	Male	Peasant	Yes		Did not know death should be registered	0	0	0	Government health facility	Cancers	Health Facility Death Report	71	6	0	0	1	0	0	1
5	1	6	Roman Catholic	Widowed	Others (Specify)	94	Male	Peasant	No		Did not know death should be registered	0	0	0	Home	Respiratory diseases		93	2	1	0	0	0	0	1
4	1	2	Roman Catholic	Widowed	Child	35	Male	Own business	No		Did not know death should be registered	0	0	0	Home	Cancers		79	2	1	0	0	0	0	0
1	2	6	Anglican	Married/ Living as married/ Cohabiting	Parent	95	Male	Not Applicable	Yes		Other reason (specify)	0	0	0	Private health facility	Respiratory diseases	Health Facility Death Report	55	3	2	0	1	3	0	1
4	1	9	Pentecostal	Widowed	Spouse	46	Male	Own business	Yes		Did not know death should be registered	0	0	0	Government health facility	Accident	Health Facility Death Report	46	2	1	0	1	0	0	1
1	2	4	Roman Catholic	Married/ Living as married/ Cohabiting	Brother/ Sister	24	Male	Unemployed	Yes		Did not know death should be registered	0	0	0	Government health facility	Diabetes	Health Facility Death Report	35	3	1	0	1	0	0	1
2	1	6	Anglican	Married/ Living as married/ Cohabiting	Mother in law/ Father in law	68	Male	Own business	No		Does not know where to register	0	0	0	Private health facility	Congenital illness		36	4	2	0	0	1	1	1
3	1	12	Roman Catholic	Married/ Living as married/ Cohabiting	Others (Specify)	45	Male	Own business	Yes		Does not know where to register	0	0	0	Government health facility	Accident	Health Facility Death Report	67	2	1	0	1	1	0	1
4	2	10	Roman Catholic	Widowed	Spouse	65	Male	Own business	No		Did not know death should be registered	0	0	0	Home	Others (Specify)		59	3	2	0	0	1	1	1
1	2	7	Roman Catholic	Married/ Living as married/ Cohabiting	Parent	99	Male	Peasant	No		Does not know why the death was not registered	Yes	0	0	Home	Congenital illness		51	3	1	0	0	1	0	1
3	1	4	Roman Catholic	Married/ Living as married/ Cohabiting	Child	0	Male	Not Applicable	No		Did not know death should be registered	0	0	0	Government health facility	Others (Specify)		23	2	1	0	0	0	1	1
5	1	5	Anglican	Married/ Living as married/ Cohabiting	Others (Specify)	0	Male	Not Applicable	No		Did not know death should be registered	0	0	0	Home	I don’t know		56	2	1	0	0	1	1	0
4	1	3	Roman Catholic	Married/ Living as married/ Cohabiting	Parent	64	Male	Peasant	No		Did not know death should be registered	0	0	0	Home	I don’t know		23	2	1	0	0	0	1	1
4	1	8	Anglican	Married/ Living as married/ Cohabiting	Brother/ Sister	20	Male	Peasant	No		Did not know death should be registered	0	0	0	Government health facility	HIV/AIDS		67	2	1	0	0	0	0	1
2	1	10	Muslim	Married/ Living as married/ Cohabiting	Child	20	Male	Own business	No		Did not know death should be registered	0	0	0	Other (Specify)	Accident		45	3	1	0	0	0	1	1
3	1	7	Anglican	Married/ Living as married/ Cohabiting	Child	0	Male	Not Applicable	No		Did not know death should be registered	0	0	0	Government health facility	Others (Specify)		46	2	2	0	0	1	1	1
2	1	6	Roman Catholic	Married/ Living as married/ Cohabiting	Child	2	Male	Not Applicable	No		Did not know death should be registered	0	0	0	Other (Specify)	Anaemia		47	5	3	0	0	0	1	1
2	1	4	Muslim	Widowed	Spouse	40	Male	Own business	Yes		Did not know death should be registered	0	0	0	Government health facility	Others (Specify)	Health Facility Death Report	31	3	1	0	1	0	1	1
2	1	7	Muslim	Widowed	Spouse	40	Male	Own business	No		Does not know where to register	0	0	0	Other (Specify)	Others (Specify)		50	3	1	0	0	0	0	1
3	1	10	Roman Catholic	Married/ Living as married/ Cohabiting	Others (Specify)	3	Male	Not Applicable	No		Does not know where to register	0	0	0	Government health facility	Others (Specify)		83	5	3	0	0	1	1	1
2	1	3	Muslim	Widowed	Spouse	79	Male	Peasant	No		Did not know death should be registered	0	0	0	Home	Respiratory diseases		69	2	0	0	0	0	0	0
1	2	4	Roman Catholic	Widowed	Mother in law/ Father in law	87	Male	Own business	Yes		Does not know where to register	0	0	0	Private health facility	Digestive system disease	L.C letter	60	1	3	0	0	1	0	1
4	2	2	Anglican	Divorced/ Separated	Others (Specify)	32	Male	Peasant	Yes		Did not know death should be registered	0	0	0	Government health facility	Accident	Health Facility Death Report	21	2	1	0	1	0	1	1
4	2	5	Pentecostal	Married/ Living as married/ Cohabiting	Parent	84	Male	Peasant	No		Did not know death should be registered	0	0	0	Home	I don’t know		87	2	1	0	0	0	1	1
3	1	8	Roman Catholic	Widowed	Spouse	91	Male	Peasant	No		Did not know death should be registered	0	0	0	Home	Mental illness		74	2	0	0	0	0	0	1
1	2	2	Muslim	Married/ Living as married/ Cohabiting	Parent	52	Male	Paid employment (gov’t)	Yes		Other reason (specify)	Yes	0	0	Home	Malaria	L.C letter	26	3	2	0	0	0	1	1
1	2	6	SDA	Widowed	Spouse	52	Male	Paid employment (private)	Yes	Access to insurance benefits		0	Yes	0	Government health facility	Respiratory diseases	Death certificate	44	3	2	1	1	3	0	1
1	2	3	Anglican	Widowed	Spouse	78	Male	Paid employment (gov’t)	Yes	Access to social benefits such as pension benefits		0	Yes	0	Home	Heart diseases	Death certificate	65	4	2	1	1	3	0	1
5	2	4	Anglican	Married/ Living as married/ Cohabiting	Child	50	Male	Peasant	No		Did not know death should be registered	0	0	0	Home	Malaria		72	2	1	0	0	0	0	1
2	1	5	Anglican	Widowed	Child	57	Male	Own business	Yes		Did not know death should be registered	0	0	0	Government health facility	HIV/AIDS	Health Facility Death Report	62	2	1	0	1	0	1	1
4	2	5	Pentecostal	Divorced/ Separated	Child	52	Male	Own business	Yes		Did not know death should be registered	0	0	0	Home	Heart diseases	Health Facility Death Report	74	2	1	0	1	0	0	1
3	1	4	Pentecostal	Never married	Parent	48	Male	Peasant	No		Did not know death should be registered	0	0	0	Home	Cancers		21	2	1	0	0	0	1	0
5	2	8	Anglican	Married/ Living as married/ Cohabiting	Parent	74	Male	Peasant	No		Did not know death should be registered	0	0	0	Home	Respiratory diseases		34	3	1	0	0	0	0	1
3	1	8	Anglican	Married/ Living as married/ Cohabiting	Brother/ Sister	46	Male	Peasant	No		Did not know death should be registered	0	0	0	Home	Witchcraft		42	2	2	0	0	1	1	1
1	2	7	Anglican	Married/ Living as married/ Cohabiting	Parent	60	Male	Own business	No		Did not know death should be registered	0	0	0	Private health facility	Heart diseases		40	4	2	0	0	0	0	1
1	2	3	Roman Catholic	Married/ Living as married/ Cohabiting	Brother/ Sister	26	Male	Paid employment (private)	Yes		Does not know why the death was not registered	0	0	0	Home	Others (Specify)	Health Facility Death Report	45	3	1	0	1	0	0	1
2	1	9	Muslim	Married/ Living as married/ Cohabiting	Child	2	Male	Not Applicable	No		Costs too much	0	Yes	Yes	Government health facility	Congenital illness		45	3	1	0	0	3	1	1
3	1	4	Roman Catholic	Married/ Living as married/ Cohabiting	Child	22	Male	Peasant	No		Did not know death should be registered	0	0	0	Government health facility	Heart diseases		50	2	0	0	0	0	1	1
4	1	4	Pentecostal	Widowed	Others (Specify)	25	Male	Peasant	Yes		Does not know why the death was not registered	Yes	0	0	Government health facility	I don’t know	Health Facility Death Report	77	2	1	0	1	3	0	1
5	1	8	Anglican	Married/ Living as married/ Cohabiting	Parent	86	Male	Peasant	No		Did not know death should be registered	0	0	0	Home	Cancers		42	3	2	0	0	0	0	1
4	2	8	Anglican	Married/ Living as married/ Cohabiting	Others (Specify)	40	Male	Peasant	No		Other reason (specify)	0	0	0	Home	HIV/AIDS		70	2	1	0	0	0	0	1
4	1	2	Muslim	Divorced/ Separated	Child	18	Male	Own business	Yes		Does not know where to register	0	0	0	Other (Specify)	Accident	Others (Specify)	42	2	1	0	0	1	0	1
3	1	6	Roman Catholic	Married/ Living as married/ Cohabiting	Others (Specify)	40	Male	Peasant	No		Other reason (specify)	0	0	0	Government health facility	Others (Specify)		24	2	1	0	0	1	0	1
2	2	24	Muslim	Married/ Living as married/ Cohabiting	Child	1	Male	Not Applicable	No		Did not know death should be registered	0	0	0	Home	Malaria		22	3	2	0	0	0	1	1
1	2	3	Pentecostal	Married/ Living as married/ Cohabiting	Child	19	Male	Not Applicable	Yes		Did not know death should be registered	0	0	0	Home	Others (Specify)	L.C letter	46	4	1	0	0	0	0	1
4	1	7	Anglican	Divorced/ Separated	Child	25	Male	Peasant	No		Did not know death should be registered	0	0	0	Home	Malaria		70	2	0	0	0	0	0	1
3	1	6	Anglican	Married/ Living as married/ Cohabiting	Child	1	Male	Not Applicable	No		Does not know why the death was not registered	0	0	0	Home	Anaemia		34	2	2	0	0	1	1	1
5	2	2	Anglican	Widowed	Spouse	78	Male	Paid employment (private)	No		Did not know death should be registered	0	0	0	Government health facility	Heart diseases		73	2	1	0	0	0	0	1
4	2	5	Anglican	Married/ Living as married/ Cohabiting	Child	3	Male	Not Applicable	Yes		Did not know death should be registered	0	0	0	Government health facility	Malaria	Health Facility Death Report	45	2	3	0	1	0	1	1
2	1	7	Muslim	Widowed	Spouse	80	Male	Peasant	No		Did not know death should be registered	0	0	0	Home	Digestive system disease		60	3	0	0	0	0	0	0
2	1	6	Roman Catholic	Widowed	Spouse	60	Male	Own business	No		Did not know death should be registered	0	0	0	Home	Heart diseases		48	2	1	0	0	0	0	1
4	2	10	Anglican	Married/ Living as married/ Cohabiting	Child	32	Male	Paid employment (private)	No		Did not know death should be registered	0	0	0	Government health facility	Others (Specify)		63	2	2	0	0	1	0	1
3	1	9	Roman Catholic	Married/ Living as married/ Cohabiting	Brother/ Sister	33	Male	Peasant	Yes		Did not know death should be registered	0	0	0	Home	HIV/AIDS	Health Facility Death Report	63	3	1	0	1	1	0	1
5	1	10	Anglican	Married/ Living as married/ Cohabiting	Child	32	Male	Own business	No		Did not know death should be registered	0	0	0	Home	HIV/AIDS		77	2	1	0	0	0	0	1
4	1	4	Roman Catholic	Married/ Living as married/ Cohabiting	Child	5	Male	Not Applicable	Yes		Did not know death should be registered	0	0	0	Government health facility	Others (Specify)	Health Facility Death Report	30	2	1	0	1	0	1	1
3	1	4	Anglican	Married/ Living as married/ Cohabiting	Child	1	Male	Not Applicable	No		Does not know why the death was not registered	Yes	0	0	Home	Respiratory diseases		23	2	2	0	0	1	0	1
5	1	3	Roman Catholic	Widowed	Others (Specify)	85	Male	Peasant	No		Did not know death should be registered	0	0	0	Home	Respiratory diseases		80	2	1	0	0	0	0	1
4	2	4	Anglican	Widowed	Others (Specify)	2	Male	Not Applicable	Yes		Did not know death should be registered	0	0	0	Government health facility	Congenital illness	Health Facility Death Report	56	2	0	0	1	1	0	1
2	1	3	Roman Catholic	Married/ Living as married/ Cohabiting	Child	8	Male	Not Applicable	No		Does not know where to register	0	0	0	Home	Anaemia		22	2	1	0	0	0	0	1
4	1	5	Pentecostal	Married/ Living as married/ Cohabiting	Parent	80	Male	Paid employment (gov’t)	No		Did not know death should be registered	0	0	0	Home	Anaemia		45	3	2	0	0	0	1	1
4	1	8	Anglican	Widowed	Child	35	Male	Own business	Yes		Did not know death should be registered	0	0	0	Government health facility	Others (Specify)	Health Facility Death Report	59	2	1	0	1	1	1	1
2	1	2	Muslim	Married/ Living as married/ Cohabiting	Parent	90	Male	Own business	No		Does not know why the death was not registered	0	0	0	Home	Others (Specify)		47	3	1	0	0	0	0	1
2	1	1	Roman Catholic	Widowed	Child	40	Male	Own business	Yes		Did not know death should be registered	0	0	0	Government health facility	Malaria	Health Facility Death Report	60	3	0	0	1	3	0	1
1	2	4	Pentecostal	Divorced/ Separated	Child	10	Male	Not Applicable	Yes		Did not know death should be registered	0	0	0	Other (Specify)	I don’t know	L.C letter	37	3	0	0	0	0	0	1
5	1	6	Anglican	Never married	Parent	81	Male	Peasant	No		Did not know death should be registered	0	0	0	Government health facility	Cancers		43	2	2	0	0	1	1	1
4	1	2	Roman Catholic	Married/ Living as married/ Cohabiting	Child	20	Male	Paid employment (private)	Yes		Did not know death should be registered	0	0	0	Home	Accident	L.C letter	56	2	1	0	0	0	1	1
2	1	7	Anglican	Widowed	Spouse	68	Male	Paid employment (private)	Yes		Does not know where to register	0	0	0	Government health facility	Cancers	Health Facility Death Report	67	2	1	0	1	1	0	1
3	1	2	Roman Catholic	Widowed	Child	50	Male	Peasant	No		Did not know death should be registered	0	0	0	Home	Witchcraft		62	2	0	0	0	0	0	1
2	1	15	Muslim	Widowed	Spouse	82	Male	Peasant	No		Did not know death should be registered	0	0	0	Home	Heart diseases		60	2	0	0	0	3	1	1
2	1	8	Anglican	Widowed	Spouse	75	Male	Own business	Yes		Did not know death should be registered	0	0	0	Government health facility	Cancers	Postmortem report	63	2	1	0	1	0	0	1
1	2	2	Roman Catholic	Married/ Living as married/ Cohabiting	Child	0	Male	Not Applicable	Yes		Did not know death should be registered	0	0	0	Private health facility	Childhood illness	Health Facility Death Report	26	3	2	0	1	0	0	1
4	1	4	Roman Catholic	Married/ Living as married/ Cohabiting	Child	40	Male	Paid employment (gov’t)	Yes		Does not know where to register	0	0	0	Government health facility	Others (Specify)	Health Facility Death Report	89	2	1	0	1	1	0	1
2	1	6	Muslim	Widowed	Spouse	95	Male	Peasant	No		Does not know why the death was not registered	0	0	0	Home	Witchcraft		75	2	0	0	0	0	1	1
5	1	4	Anglican	Widowed	Spouse	59	Male	Peasant	Yes		Did not know death should be registered	0	0	0	Private health facility	Respiratory diseases	Health Facility Death Report	61	2	1	0	1	1	0	1
1	2	5	Roman Catholic	Married/ Living as married/ Cohabiting	Child	20	Male	Paid employment (private)	Yes		Must travel too far	0	Yes	Yes	Other (Specify)	Accident	L.C letter	42	4	2	0	0	3	0	1
1	2	9	Anglican	Married/ Living as married/ Cohabiting	Parent	83	Male	Own business	No		Other reason (specify)	0	0	0	Home	Cancers		48	4	3	0	0	3	0	1
3	1	3	Roman Catholic	Widowed	Child	45	Male	Peasant	No		Did not know death should be registered	0	0	0	Home	HIV/AIDS		79	2	0	0	0	0	0	0
1	2	8	Roman Catholic	Married/ Living as married/ Cohabiting	Child	14	Male	Not Applicable	Yes		Does not know why the death was not registered	0	0	0	Government health facility	Malaria	Health Facility Death Report	55	4	3	0	1	3	0	1
5	1	7	Roman Catholic	Married/ Living as married/ Cohabiting	Parent	74	Male	Peasant	Yes		Did not know death should be registered	0	0	0	Private health facility	Heart diseases	Health Facility Death Report	40	2	1	0	1	0	0	1
3	1	8	Anglican	Widowed	Spouse	58	Male	Peasant	No		Did not know death should be registered	0	0	0	Government health facility	Respiratory diseases		41	2	0	0	0	0	1	1
4	2	11	Anglican	Married/ Living as married/ Cohabiting	Child	26	Male	Own business	Yes		Did not know death should be registered	0	0	0	Home	Others (Specify)	L.C letter	78	4	3	0	0	0	1	1
1	2	9	Muslim	Married/ Living as married/ Cohabiting	Mother in law/ Father in law	70	Male	Peasant	Yes	Inheritance purposes		0	Yes	Yes	Government health facility	Cancers	Death certificate	55	3	1	1	1	1	0	1
4	1	5	Roman Catholic	Widowed	Spouse	53	Male	Peasant	No		Did not know death should be registered	0	0	0	Home	Witchcraft		41	2	0	0	0	0	0	1
4	1	3	Roman Catholic	Widowed	Spouse	63	Male	Peasant	No		Does not know where to register	0	0	0	Home	Malaria		58	2	0	0	0	0	0	1
4	1	7	Roman Catholic	Widowed	Spouse	48	Male	Peasant	No		Did not know death should be registered	0	0	0	Home	Liver disease		33	2	1	0	0	0	1	1
5	1	4	Anglican	Never married	Parent	71	Male	Peasant	No		Did not know death should be registered	0	0	0	Home	I don’t know		31	4	1	0	0	0	1	1
5	2	4	Anglican	Widowed	Spouse	70	Male	Paid employment (gov’t)	No		Did not know death should be registered	0	0	0	Home	Cancers		64	2	1	0	0	0	0	1
3	1	8	Anglican	Married/ Living as married/ Cohabiting	Mother in law/ Father in law	70	Male	Peasant	No		Other reason (specify)	0	0	0	Home	Malaria		47	2	2	0	0	1	1	1
2	1	4	Pentecostal	Married/ Living as married/ Cohabiting	Child	28	Male	Paid employment (private)	Yes		Did not know death should be registered	0	0	0	Private health facility	Congenital illness	Postmortem report	55	5	3	0	1	0	1	1
2	1	9	Muslim	Married/ Living as married/ Cohabiting	Others (Specify)	72	Male	Unemployed	No		Does not know why the death was not registered	0	0	0	Home	Witchcraft		70	3	1	0	0	0	0	0
1	2	6	Muslim	Widowed	Spouse	37	Male	Own business	Yes		Did not know death should be registered	0	0	0	Government health facility	I don’t know	Health Facility Death Report	45	3	2	0	1	0	1	1
2	1	10	Anglican	Married/ Living as married/ Cohabiting	Parent	75	Male	Unemployed	No		Did not know death should be registered	0	0	0	Home	Heart diseases		56	2	1	0	0	0	1	1
2	1	12	Muslim	Married/ Living as married/ Cohabiting	Child	10	Male	Not Applicable	No		Other reason (specify)	0	0	0	Home	Respiratory diseases		45	2	1	0	0	3	1	1
2	1	4	Roman Catholic	Widowed	Child	37	Male	Own business	No		Did not know death should be registered	0	0	0	Other (Specify)	Accident		66	2	1	0	0	1	1	1
3	1	5	Pentecostal	Widowed	Spouse	48	Male	Peasant	No		Costs too much	0	0	0	Home	Heart diseases		46	2	1	0	0	1	1	1
4	2	1	Roman Catholic	Divorced/ Separated	Others (Specify)	40	Male	Unemployed	Yes		Did not know death should be registered	0	0	0	Other (Specify)	Others (Specify)	Others (Specify)	80	2	0	0	0	0	0	0
1	2	7	Muslim	Widowed	Spouse	55	Male	Own business	Yes	Inheritance purposes		0	Yes	0	Private health facility	Diabetes	Death certificate	54	3	1	1	1	1	0	1
1	2	9	Anglican	Married/ Living as married/ Cohabiting	Parent	24	Male	Paid employment (private)	Yes		Other reason (specify)	0	Yes	0	Home	Accident	Death certificate	62	2	1	1	1	3	1	1
5	2	5	Roman Catholic	Widowed	Others (Specify)	37	Male	Peasant	No		Did not know death should be registered	0	0	0	Home	Others (Specify)		35	2	1	0	0	0	0	0
3	1	6	Anglican	Married/ Living as married/ Cohabiting	Brother/ Sister	31	Male	Paid employment (private)	No		Does not know where to register	0	0	0	Government health facility	Witchcraft		42	2	2	0	0	1	1	1
1	2	6	Roman Catholic	Married/ Living as married/ Cohabiting	Child	34	Male	Paid employment (private)	Yes		Must travel too far	0	0	0	Government health facility	HIV/AIDS	Health Facility Death Report	67	3	2	0	1	3	0	1
4	1	3	Anglican	Widowed	Spouse	80	Male	Peasant	No		Did not know death should be registered	0	Yes	0	Home	Witchcraft		72	2	0	0	0	3	0	0
5	2	4	Roman Catholic	Married/ Living as married/ Cohabiting	Child	27	Male	Own business	No		Did not know death should be registered	0	0	0	Private health facility	Cancers		76	2	1	0	0	0	0	1
1	2	3	Muslim	Widowed	Brother/ Sister	70	Male	Own business	Yes		Did not know death should be registered	0	0	0	Government health facility	HIV/AIDS	Health Facility Death Report	69	6	1	0	1	0	0	1
2	1	11	Anglican	Divorced/ Separated	Brother/ Sister	68	Male	Own business	Yes		Did not know death should be registered	0	0	0	Government health facility	Cancers	Postmortem report	59	2	1	0	1	1	1	1
5	1	7	Roman Catholic	Married/ Living as married/ Cohabiting	Child	4	Male	Not Applicable	No		Did not know death should be registered	0	0	0	Private health facility	Malaria		36	2	2	0	0	0	1	1
1	2	12	Muslim	Never married	Parent	68	Male	Paid employment (private)	Yes	Inheritance purposes		0	Yes	Yes	Private health facility	Others (Specify)	Death certificate	44	1	2	1	1	1	0	1
1	2	7	Roman Catholic	Married/ Living as married/ Cohabiting	Mother in law/ Father in law	70	Male	Peasant	Yes		Did not know death should be registered	0	0	0	Government health facility	Cancers	Health Facility Death Report	47	3	2	0	1	1	0	1
3	1	5	Roman Catholic	Married/ Living as married/ Cohabiting	Spouse	64	Male	Own business	No		Does not know where to register	0	0	0	Home	Respiratory diseases		79	2	0	0	0	0	0	1
4	2	9	Pentecostal	Married/ Living as married/ Cohabiting	Brother/ Sister	50	Male	Peasant	No		Other reason (specify)	0	0	0	Government health facility	Accident		47	3	2	0	0	3	0	1
3	1	6	Anglican	Married/ Living as married/ Cohabiting	Others (Specify)	8	Male	Not Applicable	No		Did not know death should be registered	0	0	0	Government health facility	Malaria		65	2	1	0	0	0	1	1
5	1	4	Pentecostal	Married/ Living as married/ Cohabiting	Others (Specify)	4	Male	Not Applicable	No		Did not know death should be registered	0	0	0	Government health facility	I don’t know		60	2	0	0	0	0	0	1
4	1	7	Anglican	Widowed	Spouse	84	Male	Peasant	Yes		Did not know death should be registered	0	0	0	Government health facility	Malaria	Health Facility Death Report	74	2	1	0	1	0	0	1
4	2	5	Anglican	Widowed	Others (Specify)	6	Male	Not Applicable	No		Did not know death should be registered	0	0	0	Home	HIV/AIDS		60	2	1	0	0	0	0	1
1	2	5	Pentecostal	Married/ Living as married/ Cohabiting	Child	20	Male	Unemployed	Yes		Did not know death should be registered	0	0	0	Government health facility	Malaria	Health Facility Death Report	50	4	2	0	1	0	1	1
4	2	4	Roman Catholic	Widowed	Child	8	Male	Not Applicable	No		Did not know death should be registered	0	0	0	Private health facility	I don’t know		45	3	0	0	0	0	0	1
1	2	4	Roman Catholic	Widowed	Brother/ Sister	32	Male	Unemployed	No		Did not know death should be registered	0	0	0	Home	Heart diseases		55	3	2	0	0	0	0	1
1	2	6	Muslim	Married/ Living as married/ Cohabiting	Child	0	Male	Not Applicable	Yes		Does not know where to register	0	0	0	Government health facility	Malaria	Health Facility Death Report	30	3	3	0	1	1	0	1
3	1	11	Roman Catholic	Married/ Living as married/ Cohabiting	Brother/ Sister	41	Male	Peasant	No		Did not know death should be registered	0	0	0	Home	HIV/AIDS		49	2	2	0	0	3	1	1
5	2	7	Anglican	Widowed	Spouse	60	Male	Paid employment (gov’t)	Yes		Did not know death should be registered	0	0	0	Government health facility	Heart diseases	Health Facility Death Report	56	2	2	0	1	1	0	1
1	2	5	Anglican	Never married	Parent	65	Male	Paid employment (gov’t)	Yes	Access to social benefits such as pension benefits		0	Yes	0	Government health facility	Heart diseases	Death certificate	34	3	3	1	1	3	1	1
3	1	4	Roman Catholic	Married/ Living as married/ Cohabiting	Child	4	Male	Not Applicable	No		Does not know where to register	0	0	0	Other (Specify)	Malaria		30	2	1	0	0	0	0	1
2	1	12	Anglican	Widowed	Spouse	59	Male	Own business	Yes		Did not know death should be registered	0	0	0	Government health facility	Witchcraft	Health Facility Death Report	46	4	1	0	1	0	1	1
4	1	2	Roman Catholic	Widowed	Parent	90	Male	Peasant	Yes		Did not know death should be registered	0	0	0	Home	Heart diseases	L.C letter	52	2	1	0	0	0	0	1
1	2	2	Roman Catholic	Widowed	Spouse	79	Male	Paid employment (gov’t)	Yes		Does not know where to register	0	0	0	Home	Accident	Health Facility Death Report	68	6	3	0	1	1	0	1
2	1	4	Roman Catholic	Married/ Living as married/ Cohabiting	Mother in law/ Father in law	85	Male	Peasant	No		Did not know death should be registered	0	0	0	Home	Heart diseases		58	4	1	0	0	0	1	1
3	1	10	Roman Catholic	Divorced/ Separated	Child	9	Male	Not Applicable	No		Did not know death should be registered	0	0	0	Other (Specify)	Accident		33	2	2	0	0	1	0	1
5	2	4	Roman Catholic	Married/ Living as married/ Cohabiting	Child	24	Male	Own business	No		Did not know death should be registered	0	0	0	Other (Specify)	Accident		50	2	1	0	0	0	0	1
1	2	6	Anglican	Married/ Living as married/ Cohabiting	Brother/ Sister	60	Male	Unemployed	Yes	Legal requirement		0	Yes	0	Other (Specify)	Accident	Death certificate	51	3	3	1	1	3	0	1
1	2	5	Roman Catholic	Married/ Living as married/ Cohabiting	Child	11	Male	Not Applicable	Yes		Did not know death should be registered	0	0	0	Government health facility	Respiratory diseases	Health Facility Death Report	47	3	2	0	1	0	1	1
1	2	9	Anglican	Married/ Living as married/ Cohabiting	Mother in law/ Father in law	45	Male	Own business	Yes		Did not know death should be registered	0	0	0	Private health facility	Malaria	Health Facility Death Report	42	5	3	0	1	0	0	1
4	2	5	Anglican	Widowed	Spouse	75	Male	Paid employment (gov’t)	No		Did not know death should be registered	0	0	0	Home	Heart diseases		60	2	2	0	0	0	1	1
4	2	2	Muslim	Widowed	Spouse	45	Male	Peasant	Yes		Did not know death should be registered	0	0	0	Home	Malaria	L.C letter	40	2	0	0	0	0	0	1
4	1	2	Roman Catholic	Married/ Living as married/ Cohabiting	Child	0	Male	Not Applicable	No		Did not know death should be registered	0	0	0	Government health facility	Heart diseases		29	3	1	0	0	0	0	1
3	1	10	Pentecostal	Married/ Living as married/ Cohabiting	Brother/ Sister	59	Male	Peasant	No		Costs too much	0	0	0	Home	Others (Specify)		46	4	1	0	0	3	1	1
4	1	5	Roman Catholic	Never married	Parent	80	Male	Peasant	Yes		Did not know death should be registered	0	Yes	0	Home	Respiratory diseases	6	32	5	3	0	1	3	1	1
4	1	2	Pentecostal	Divorced/ Separated	Parent	90	Male	Unemployed	Yes		Did not know death should be registered	0	0	0	Government health facility	HIV/AIDS	Health Facility Death Report	66	2	1	0	1	0	0	1
4	2	8	Muslim	Never married	Brother/ Sister	58	Male	Own business	No		Did not know death should be registered	0	0	0	Home	I don’t know		28	3	1	0	0	3	0	1
5	1	8	Anglican	Married/ Living as married/ Cohabiting	Mother in law/ Father in law	60	Male	Peasant	No		Did not know death should be registered	0	0	0	Government health facility	HIV/AIDS		37	3	1	0	0	0	1	1
3	1	4	Anglican	Married/ Living as married/ Cohabiting	Child	0	Male	Not Applicable	No		Did not know death should be registered	0	0	0	Other (Specify)	Malaria		29	2	0	0	0	0	1	1
4	1	1	Roman Catholic	Never married	Brother/ Sister	27	Male	Own business	No		Did not know death should be registered	0	0	0	Home	Accident		25	2	2	0	0	0	0	1
1	2	5	Roman Catholic	Widowed	Spouse	68	Male	Own business	Yes		Costs too much	0	Yes	0	Government health facility	Heart diseases	Postmortem report	58	6	2	0	1	1	0	1
2	1	4	Roman Catholic	Divorced/ Separated	Brother/ Sister	35	Male	Own business	No		Did not know death should be registered	0	0	0	Other (Specify)	Accident		30	2	1	0	0	0	0	0
2	1	18	Roman Catholic	Married/ Living as married/ Cohabiting	Brother/ Sister	58	Male	Peasant	No		Does not know why the death was not registered	0	0	0	Home	Heart diseases		70	2	3	0	0	3	0	1
1	2	10	Other	Widowed	Others (Specify)	23	Male	Own business	Yes		Did not know death should be registered	0	0	0	Other (Specify)	Accident	Health Facility Death Report	75	3	1	0	1	1	1	1
3	1	19	Anglican	Married/ Living as married/ Cohabiting	Parent	74	Male	Peasant	Yes		Costs too much	0	0	0	Government health facility	Congenital illness	Health Facility Death Report	34	2	2	0	1	0	0	1
2	1	4	Roman Catholic	Widowed	Child	25	Male	Own business	No		Did not know death should be registered	0	0	0	Home	Liver disease		79	2	1	0	0	0	0	1
1	2	7	Muslim	Widowed	Spouse	85	Male	Unemployed	No		Did not know death should be registered	0	0	0	Home	Diabetes		53	3	1	0	0	0	0	1
5	1	4	Roman Catholic	Widowed	Spouse	60	Male	Peasant	No		Did not know death should be registered	0	0	0	Home	Cancers		47	2	0	0	0	1	0	1
1	2	3	Roman Catholic	Never married	Child	10	Male	Not Applicable	Yes		Did not know death should be registered	0	0	0	Government health facility	Accident	Health Facility Death Report	43	1	2	0	1	0	0	1
1	2	6	Muslim	Married/ Living as married/ Cohabiting	Parent	93	Male	Unemployed	No		Does not know where to register	0	0	0	Home	Diabetes		63	3	2	0	0	1	0	1
1	2	4	Pentecostal	Widowed	Spouse	34	Male	Own business	Yes	Inheritance purposes		0	Yes	0	Government health facility	Accident	Death certificate	42	1	2	1	1	0	0	1
5	2	6	Anglican	Widowed	Others (Specify)	0	Male	Not Applicable	No		Did not know death should be registered	0	Yes	0	Private health facility	Congenital illness		78	2	0	0	0	0	0	1
1	2	4	Muslim	Married/ Living as married/ Cohabiting	Parent	67	Male	Paid employment (private)	No		Did not know death should be registered	0	0	0	Home	Heart diseases		32	3	2	0	0	0	0	1
4	1	5	Roman Catholic	Married/ Living as married/ Cohabiting	Parent	45	Male	Own business	Yes		Did not know death should be registered	0	0	0	Home	Others (Specify)	L.C letter	26	2	1	0	0	1	0	1
1	2	4	Roman Catholic	Never married	Parent	63	Male	Own business	Yes		Does not know why the death was not registered	0	Yes	0	Private health facility	Heart diseases	Health Facility Death Report	20	4	2	0	1	1	0	1
4	1	8	Roman Catholic	Married/ Living as married/ Cohabiting	Parent	59	Male	Peasant	No		Did not know death should be registered	0	0	0	Home	Witchcraft		26	2	0	0	0	0	0	0
3	1	9	Roman Catholic	Married/ Living as married/ Cohabiting	Spouse	59	Male	Peasant	No		Costs too much	Yes	Yes	0	Government health facility	Cancers		57	2	0	0	0	3	1	1
5	2	3	Roman Catholic	Widowed	Spouse	77	Male	Peasant	No		Did not know death should be registered	0	0	0	Home	Heart diseases		70	2	0	0	0	0	0	1
1	2	5	Roman Catholic	Widowed	Others (Specify)	0	Male	Not Applicable	No		Did not know death should be registered	0	0	0	Government health facility	Congenital illness		45	2	2	0	0	0	0	1
1	2	10	Muslim	Married/ Living as married/ Cohabiting	Parent	78	Male	Unemployed	Yes		Does not know why the death was not registered	0	Yes	Yes	Home	Respiratory diseases	Health Facility Death Report	49	3	1	0	1	1	0	1
3	1	10	Roman Catholic	Married/ Living as married/ Cohabiting	Brother/ Sister	32	Male	Peasant	No		Did not know death should be registered	0	0	0	Home	Malaria		45	2	1	0	0	1	1	1
3	1	5	Pentecostal	Widowed	Spouse	49	Male	Peasant	No		Does not know where to register	0	0	0	Home	Mental illness		44	2	1	0	0	1	0	1
3	1	4	Roman Catholic	Widowed	Spouse	41	Male	Peasant	No		Did not know death should be registered	0	0	0	Government health facility	HIV/AIDS		42	2	0	0	0	0	1	1
4	2	9	Roman Catholic	Widowed	Spouse	45	Male	Peasant	No		Did not know death should be registered	0	0	0	Home	HIV/AIDS		46	2	1	0	0	1	0	1
5	1	5	Anglican	Widowed	Spouse	45	Male	Paid employment (private)	Yes		Did not know death should be registered	0	0	0	Government health facility	Respiratory diseases	Health Facility Death Report	39	2	1	0	1	0	0	1
4	2	7	Anglican	Married/ Living as married/ Cohabiting	Child	18	Male	Not Applicable	Yes		Did not know death should be registered	0	0	0	Government health facility	Respiratory diseases	Health Facility Death Report	52	2	1	0	1	0	1	1
3	1	8	Pentecostal	Married/ Living as married/ Cohabiting	Parent	52	Male	Peasant	Yes		Did not know death should be registered	Yes	0	0	Government health facility	Heart diseases	Health Facility Death Report	40	2	1	0	1	1	1	1
4	2	5	Roman Catholic	Never married	Parent	65	Male	Paid employment (gov’t)	No		Costs too much	0	0	0	Home	Cancers		27	3	3	0	0	1	0	1
4	2	7	Anglican	Married/ Living as married/ Cohabiting	Parent	85	Male	Unemployed	Yes		Did not know death should be registered	0	0	0	Home	Heart diseases	Health Facility Death Report	34	3	1	0	1	0	0	1
1	2	4	Roman Catholic	Never married	Parent	58	Male	Paid employment (private)	No		Did not know death should be registered	0	0	0	Home	Malaria		26	6	1	0	0	0	0	1
3	1	8	Anglican	Married/ Living as married/ Cohabiting	Child	4	Male	Not Applicable	No		Must travel too far	0	0	0	Private health facility	Malaria		44	2	0	0	0	3	1	1
5	1	8	Roman Catholic	Married/ Living as married/ Cohabiting	Child	17	Male	Not Applicable	No		Did not know death should be registered	0	0	0	Government health facility	Cancers		45	2	1	0	0	0	1	1
3	1	4	Anglican	Widowed	Spouse	82	Male	Paid employment (gov’t)	Yes		Other reason (specify)	0	0	0	Private health facility	Respiratory diseases	Health Facility Death Report	80	2	2	0	1	0	0	1
3	1	1	Anglican	Widowed	Brother/ Sister	82	Male	Peasant	No		Did not know death should be registered	0	0	0	Home	Accident		70	2	1	0	0	1	0	0
1	2	6	Roman Catholic	Widowed	Spouse	37	Male	Paid employment (private)	Yes		Other reason (specify)	0	Yes	0	Government health facility	Respiratory diseases	Postmortem report	35	3	2	0	1	3	0	1
3	1	5	Roman Catholic	Widowed	Others (Specify)	2	Male	Not Applicable	No		Did not know death should be registered	0	0	0	Other (Specify)	Malaria		45	2	1	0	0	0	1	1
4	1	3	Muslim	Widowed	Spouse	70	Male	Peasant	Yes		Does not know why the death was not registered	0	0	0	Home	Heart diseases	Health Facility Death Report	60	2	0	0	1	0	0	1
3	1	6	Anglican	Widowed	Spouse	47	Male	Peasant	Yes		Did not know death should be registered	0	0	0	Government health facility	Witchcraft	Health Facility Death Report	45	2	1	0	1	1	1	1
1	2	2	Muslim	Never married	Brother/ Sister	54	Male	Paid employment (private)	No		Other reason (specify)	0	0	0	Government health facility	Digestive system disease		42	4	3	0	0	0	0	1
5	1	5	Roman Catholic	Widowed	Spouse	74	Male	Peasant	No		Did not know death should be registered	0	0	0	Home	Cancers		72	2	1	0	0	0	0	1
2	1	5	Anglican	Widowed	Child	20	Male	Peasant	No		Did not know death should be registered	0	0	0	Government health facility	Cancers		46	2	1	0	0	0	1	1
4	1	6	Roman Catholic	Widowed	Spouse	49	Male	Peasant	No		Did not know death should be registered	0	Yes	0	Government health facility	I don’t know		36	3	2	0	0	0	0	1
4	2	1	Roman Catholic	Widowed	Spouse	84	Male	Peasant	Yes		Does not know where to register	0	0	0	Home	Kidney disease	L.C letter	63	2	1	0	0	1	0	1
3	1	6	Roman Catholic	Married/ Living as married/ Cohabiting	Others (Specify)	55	Male	Peasant	No		Did not know death should be registered	0	0	0	Home	HIV/AIDS		65	2	1	0	0	0	1	1
5	2	4	Anglican	Married/ Living as married/ Cohabiting	Child	0	Male	Not Applicable	Yes		Did not know death should be registered	0	0	0	Private health facility	Congenital illness	Health Facility Death Report	24	3	1	0	1	0	1	1
1	2	4	Roman Catholic	Never married	Others (Specify)	35	Male	Own business	Yes		Did not know death should be registered	0	0	0	Home	Cancers	Postmortem report	59	6	3	0	1	3	1	1
1	2	9	Roman Catholic	Married/ Living as married/ Cohabiting	Child	19	Male	Own business	Yes		Did not know death should be registered	0	0	0	Government health facility	Cancers	Health Facility Death Report	60	6	3	0	1	0	0	1
1	2	8	Pentecostal	Widowed	Spouse	76	Male	Paid employment (private)	Yes	Legal requirement		0	Yes	Yes	Private health facility	Cancers	Death certificate	72	6	2	1	1	1	0	1
4	1	4	Roman Catholic	Widowed	Spouse	56	Male	Own business	Yes		Did not know death should be registered	0	0	0	Private health facility	Respiratory diseases	Health Facility Death Report	53	2	0	0	1	3	0	0
1	2	6	Anglican	Married/ Living as married/ Cohabiting	Others (Specify)	20	Male	Unemployed	Yes		Does not know why the death was not registered	0	0	0	Home	Cancers	L.C letter	70	6	2	0	0	3	0	1
1	2	5	Pentecostal	Married/ Living as married/ Cohabiting	Brother/ Sister	37	Male	Own business	Yes	Legal requirement		0	0	0	Other (Specify)	Accident	Death certificate	47	3	3	1	1	3	1	1
3	1	9	Roman Catholic	Widowed	Spouse	65	Male	Peasant	No		Did not know death should be registered	0	0	0	Home	Liver disease		50	2	2	0	0	0	0	1
4	1	6	Anglican	Married/ Living as married/ Cohabiting	Child	1	Male	Not Applicable	Yes		Did not know death should be registered	0	0	0	Government health facility	Respiratory diseases	Health Facility Death Report	38	4	1	0	1	1	1	1
4	2	8	Muslim	Divorced/ Separated	Child	35	Male	Own business	Yes		Does not know where to register	0	0	0	Home	HIV/AIDS	L.C letter	57	2	1	0	0	1	0	1
1	2	2	Muslim	Married/ Living as married/ Cohabiting	Child	0	Male	Not Applicable	Yes		Costs too much	0	0	Yes	Home	Childhood illness	L.C letter	33	3	1	0	0	1	1	1
3	1	3	Pentecostal	Married/ Living as married/ Cohabiting	Child	0	Male	Not Applicable	No		Does not know where to register	0	0	0	Home	Malaria		30	4	3	0	0	1	0	0
4	1	3	Roman Catholic	Married/ Living as married/ Cohabiting	Child	2	Male	Not Applicable	Yes		Did not know death should be registered	0	0	0	Home	Malaria	L.C letter	38	2	0	0	0	0	0	1
2	1	10	Anglican	Married/ Living as married/ Cohabiting	Child	26	Male	Own business	Yes		Other reason (specify)	0	0	0	Government health facility	Accident	Health Facility Death Report	70	2	1	0	1	0	1	1
5	1	2	Anglican	Widowed	Spouse	71	Male	Peasant	No		Did not know death should be registered	0	0	0	Private health facility	Heart diseases		67	2	1	0	0	0	0	1
1	2	5	Anglican	Widowed	Spouse	80	Male	Not Applicable	Yes		Did not know death should be registered	0	0	0	Home	Respiratory diseases	L.C letter	69	1	1	0	0	0	0	1
3	1	5	Anglican	Divorced/ Separated	Child	8	Male	Not Applicable	Yes		Does not know where to register	0	0	0	Government health facility	Malaria	Health Facility Death Report	45	3	1	0	1	1	1	1
4	1	10	Anglican	Widowed	Others (Specify)	3	Male	Not Applicable	No		Did not know death should be registered	0	0	0	Home	Congenital illness		60	2	0	0	0	0	0	1
2	1	4	Muslim	Married/ Living as married/ Cohabiting	Parent	58	Male	Own business	No		Other reason (specify)	0	0	0	Government health facility	I don’t know		24	3	1	0	0	0	0	1
4	1	10	Anglican	Married/ Living as married/ Cohabiting	Brother/ Sister	37	Male	Own business	No		Does not know why the death was not registered	0	0	0	Home	HIV/AIDS		34	3	2	0	0	3	0	1
2	1	5	Muslim	Divorced/ Separated	Child	0	Male	Not Applicable	No		Does not know why the death was not registered	0	0	0	Government health facility	Congenital illness		38	2	0	0	0	0	0	0
5	1	5	Anglican	Widowed	Others (Specify)	75	Male	Own business	No		Did not know death should be registered	0	0	0	Government health facility	Diabetes		65	2	1	0	0	0	0	1
5	2	10	Anglican	Married/ Living as married/ Cohabiting	Child	27	Male	Paid employment (private)	No		Did not know death should be registered	0	0	0	Home	Accident		87	2	0	0	0	1	0	1
1	2	10	Roman Catholic	Married/ Living as married/ Cohabiting	Parent	78	Male	Unemployed	No		Did not know death should be registered	0	0	0	Home	Malaria		54	3	2	0	0	0	0	1
3	1	8	Anglican	Widowed	Spouse	66	Male	Peasant	No		Did not know death should be registered	0	0	0	Home	Heart diseases		62	2	0	0	0	0	1	1
1	2	7	Roman Catholic	Widowed	Spouse	73	Male	Paid employment (gov’t)	Yes		Other reason (specify)	0	Yes	0	Government health facility	Cancers	Death certificate	50	3	1	1	1	3	1	1
1	2	5	Muslim	Married/ Living as married/ Cohabiting	Parent	86	Male	Unemployed	No		Did not know death should be registered	0	0	0	Government health facility	Others (Specify)		36	3	2	0	0	0	0	1
3	1	10	Roman Catholic	Widowed	Child	46	Male	Peasant	No		Did not know death should be registered	0	0	0	Home	Others (Specify)		60	2	0	0	0	1	0	1
2	1	5	Muslim	Married/ Living as married/ Cohabiting	Child	0	Male	Not Applicable	Yes		Does not know why the death was not registered	0	0	0	Government health facility	Congenital illness	Health Facility Death Report	25	3	1	0	1	0	1	1
1	2	5	Roman Catholic	Married/ Living as married/ Cohabiting	Parent	56	Male	Peasant	No		Did not know death should be registered	0	0	0	Home	Congenital illness		48	3	2	0	0	0	0	1
5	1	5	Roman Catholic	Married/ Living as married/ Cohabiting	Parent	99	Male	Peasant	No		Did not know death should be registered	0	0	0	Home	Malaria		60	4	1	0	0	0	0	1
1	2	6	Pentecostal	Widowed	Spouse	65	Male	Paid employment (gov’t)	No		Did not know death should be registered	0	0	0	Home	Digestive system disease		55	3	0	0	0	0	0	1
2	1	8	Muslim	Widowed	Spouse	68	Male	Peasant	No		Did not know death should be registered	0	0	0	Home	Diabetes		50	3	1	0	0	0	0	1
1	2	3	Anglican	Widowed	Spouse	55	Male	Own business	Yes	Other (Specify)		0	Yes	0	Home	Kidney disease	Death certificate	42	6	2	1	1	1	0	1
1	2	6	Muslim	Married/ Living as married/ Cohabiting	Child	12	Male	Not Applicable	Yes		Did not know death should be registered	0	0	0	Government health facility	Others (Specify)	Health Facility Death Report	43	3	1	0	1	0	0	1
5	2	2	Anglican	Never married	Parent	72	Male	Peasant	No		Did not know death should be registered	0	0	0	Private health facility	I don’t know		34	4	3	0	0	1	0	1
4	1	9	Muslim	Married/ Living as married/ Cohabiting	Spouse	80	Male	Peasant	Yes		Does not know where to register	0	0	0	Home	Heart diseases	L.C letter	72	2	1	0	0	1	1	1
2	1	10	Muslim	Married/ Living as married/ Cohabiting	Parent	91	Male	Peasant	No		Did not know death should be registered	0	0	0	Home	Congenital illness		55	3	2	0	0	1	1	1
2	1	8	Muslim	Widowed	Spouse	74	Male	Unemployed	Yes		Other reason (specify)	0	0	0	Government health facility	Accident	Health Facility Death Report	53	3	1	0	1	0	1	1
4	1	4	Pentecostal	Widowed	Spouse	42	Male	Unemployed	Yes		Did not know death should be registered	0	0	0	Government health facility	Others (Specify)	Health Facility Death Report	33	2	1	0	1	0	0	0
1	2	5	Anglican	Widowed	Spouse	37	Male	Own business	No		Did not know death should be registered	0	0	0	Private health facility	Respiratory diseases		32	3	1	0	0	1	0	1
1	2	6	Roman Catholic	Never married	Others (Specify)	60	Male	Unemployed	Yes		Does not know why the death was not registered	0	0	0	Other (Specify)	Respiratory diseases	Health Facility Death Report	22	4	1	0	1	1	0	1
1	2	2	Anglican	Married/ Living as married/ Cohabiting	Spouse	65	Male	Paid employment (private)	Yes	Legal requirement		0	0	0	Private health facility	Heart diseases	Death certificate	62	5	3	1	1	0	1	1
2	1	8	Pentecostal	Divorced/ Separated	Parent	73	Male	Peasant	No		Did not know death should be registered	0	0	0	Government health facility	Others (Specify)		48	3	0	0	0	0	0	1
1	2	2	Anglican	Never married	Child	76	Male	Own business	Yes		Did not know death should be registered	0	0	0	Government health facility	Mental illness	Health Facility Death Report	38	3	1	0	1	0	0	1
1	2	8	SDA	Divorced/ Separated	Child	29	Male	Own business	Yes		Did not know death should be registered	0	Yes	0	Government health facility	Kidney disease	Health Facility Death Report	69	4	2	0	1	3	1	1
1	2	4	Pentecostal	Never married	Child	0	Male	Not Applicable	Yes		Did not know death should be registered	0	0	0	Government health facility	Malaria	Postmortem report	21	6	2	0	1	1	0	1
1	2	14	Roman Catholic	Never married	Brother/ Sister	53	Male	Own business	No		Does not know where to register	0	0	0	Home	Others (Specify)		51	3	1	0	0	1	0	1
4	1	8	Roman Catholic	Divorced/ Separated	Parent	91	Male	Unemployed	Yes		Did not know death should be registered	0	0	0	Home	Diabetes	Health Facility Death Report	60	2	0	0	1	0	1	1
1	2	3	Roman Catholic	Widowed	Spouse	56	Male	Own business	Yes		Costs too much	0	Yes	0	Private health facility	Diabetes	Health Facility Death Report	56	3	2	0	1	1	1	1
1	2	4	Muslim	Widowed	Spouse	99	Male	Unemployed	Yes		Did not know death should be registered	0	0	0	Government health facility	Diabetes	Health Facility Death Report	99	6	0	0	1	0	0	1
1	2	3	Muslim	Never married	Brother/ Sister	34	Male	Own business	Yes		Does not know why the death was not registered	0	0	0	Home	Malaria	L.C letter	37	4	2	0	0	0	0	1
3	1	18	Roman Catholic	Married/ Living as married/ Cohabiting	Child	20	Male	Paid employment (private)	No		Other reason (specify)	0	0	0	Home	Accident		64	4	1	0	0	3	1	1
2	1	2	Anglican	Widowed	Spouse	48	Male	Peasant	No		Did not know death should be registered	0	0	0	Home	HIV/AIDS		45	2	0	0	0	0	0	1
2	1	10	Anglican	Married/ Living as married/ Cohabiting	Child	0	Male	Not Applicable	No		Did not know death should be registered	0	0	0	Government health facility	Congenital illness		40	2	2	0	0	0	0	1
1	2	5	Pentecostal	Widowed	Others (Specify)	36	Male	Own business	No		Did not know death should be registered	0	0	0	Home	I don’t know		70	6	1	0	0	0	0	1
3	1	10	Anglican	Married/ Living as married/ Cohabiting	Child	14	Male	Not Applicable	Yes		Did not know death should be registered	0	0	0	Private health facility	Respiratory diseases	Health Facility Death Report	44	2	1	0	1	1	0	1
3	1	5	Roman Catholic	Widowed	Spouse	50	Male	Peasant	No		Does not know where to register	0	0	0	Home	I don’t know		45	2	1	0	0	3	1	1
1	2	7	Muslim	Widowed	Spouse	56	Male	Own business	Yes		Other reason (specify)	0	0	0	Home	Malaria	Death certificate	43	2	2	1	1	3	0	1
5	1	4	Roman Catholic	Married/ Living as married/ Cohabiting	Child	32	Male	Own business	Yes		Did not know death should be registered	0	Yes	0	Other (Specify)	Accident	Postmortem report	80	2	0	0	1	1	0	1
1	2	4	Anglican	Widowed	Child	35	Male	Paid employment (private)	Yes		Did not know death should be registered	0	0	0	Government health facility	Others (Specify)	Health Facility Death Report	47	1	1	0	1	0	1	1
4	2	1	Anglican	Widowed	Spouse	90	Male	Unemployed	No		Did not know death should be registered	0	0	0	Home	Respiratory diseases		67	2	1	0	0	0	0	1
1	2	5	Muslim	Widowed	Spouse	88	Male	Unemployed	No		Did not know death should be registered	0	0	0	Home	Cancers		62	6	1	0	0	0	0	1
2	1	8	Anglican	Widowed	Child	27	Male	Own business	Yes		Did not know death should be registered	0	0	0	Home	Malaria	Health Facility Death Report	69	2	1	0	1	1	1	0
1	2	11	Anglican	Widowed	Spouse	82	Male	Own business	Yes		Did not know death should be registered	0	0	0	Private health facility	Heart diseases	Health Facility Death Report	76	1	1	0	1	0	1	1
4	1	1	Pentecostal	Widowed	Others (Specify)	30	Male	Own business	Yes		Did not know death should be registered	0	0	0	Government health facility	HIV/AIDS	Health Facility Death Report	77	6	0	0	1	1	0	1
5	2	14	Roman Catholic	Married/ Living as married/ Cohabiting	Parent	75	Male	Peasant	No		Did not know death should be registered	0	0	0	Private health facility	Heart diseases		46	3	2	0	0	0	0	1
4	2	2	Roman Catholic	Divorced/ Separated	Child	25	Male	Own business	Yes		Did not know death should be registered	0	0	0	Government health facility	Accident	Others (Specify)	65	2	1	0	0	0	0	1
5	1	4	Roman Catholic	Divorced/ Separated	Brother/ Sister	39	Male	Peasant	Yes		Did not know death should be registered	0	0	0	Home	Others (Specify)	Postmortem report	44	2	1	0	1	0	0	1
2	1	6	Muslim	Widowed	Others (Specify)	49	Male	Own business	Yes		Did not know death should be registered	0	0	0	Government health facility	Respiratory diseases	Health Facility Death Report	51	2	1	0	1	0	0	1
2	1	5	Muslim	Widowed	Spouse	46	Male	Paid employment (private)	No		Did not know death should be registered	0	0	0	Government health facility	Heart diseases		42	3	1	0	0	1	0	1
1	2	10	Muslim	Widowed	Spouse	67	Male	Unemployed	Yes	Inheritance purposes		0	Yes	0	Home	Respiratory diseases	Death certificate	61	3	1	1	1	1	0	1
5	1	6	Anglican	Married/ Living as married/ Cohabiting	Child	20	Male	Not Applicable	No		Did not know death should be registered	0	0	0	Government health facility	Cancers		60	2	2	0	0	0	0	1
2	1	9	Pentecostal	Married/ Living as married/ Cohabiting	Child	27	Male	Own business	Yes	Other (Specify)		0	Yes	0	Government health facility	Others (Specify)	Death certificate	51	2	1	1	1	3	1	1
3	1	5	Roman Catholic	Married/ Living as married/ Cohabiting	Spouse	34	Male	Paid employment (private)	No		Did not know death should be registered	0	0	0	Government health facility	Heart diseases		36	2	1	0	0	0	1	1
3	1	10	Pentecostal	Never married	Parent	74	Male	Paid employment (private)	Yes		Does not know where to register	0	0	0	Home	Heart diseases	Postmortem report	43	4	2	0	1	1	1	1
1	2	5	Roman Catholic	Widowed	Spouse	56	Male	Unemployed	Yes		Did not know death should be registered	0	0	0	Private health facility	Respiratory diseases	Health Facility Death Report	62	6	1	0	1	0	0	0
2	1	4	Roman Catholic	Widowed	Spouse	80	Male	Own business	No		Did not know death should be registered	0	0	0	Home	Respiratory diseases		53	2	0	0	0	0	1	0
2	1	5	Anglican	Married/ Living as married/ Cohabiting	Brother/ Sister	88	Male	Peasant	No		Did not know death should be registered	0	0	0	Home	Heart diseases		72	2	0	0	0	3	1	1
2	1	4	Muslim	Widowed	Spouse	80	Male	Own business	No		Did not know death should be registered	0	0	0	Home	Cancers		70	2	1	0	0	0	0	1
4	1	2	Roman Catholic	Widowed	Child	50	Male	Own business	Yes		Did not know death should be registered	0	0	0	Home	Diabetes	L.C letter	81	2	1	0	0	0	0	1
3	1	6	Anglican	Married/ Living as married/ Cohabiting	Child	18	Male	Not Applicable	No		Does not know where to register	0	0	0	Home	Mental illness		41	5	2	0	0	3	1	1
3	1	7	Roman Catholic	Married/ Living as married/ Cohabiting	Child	1	Male	Not Applicable	No		Did not know death should be registered	0	0	0	Home	Others (Specify)		32	2	1	0	0	1	1	1
3	1	7	Roman Catholic	Married/ Living as married/ Cohabiting	Mother in law/ Father in law	58	Male	Paid employment (gov’t)	Yes		Did not know death should be registered	0	0	0	Government health facility	HIV/AIDS	Health Facility Death Report	37	5	2	0	1	0	0	1
1	2	20	Pentecostal	Widowed	Spouse	56	Male	Own business	No		Did not know death should be registered	0	0	0	Home	I don’t know		55	1	1	0	0	1	0	1
1	2	13	Roman Catholic	Divorced/ Separated	Brother/ Sister	58	Male	Unemployed	Yes		Did not know death should be registered	0	Yes	Yes	Home	Diabetes	L.C letter	57	3	2	0	0	1	0	1
2	1	5	SDA	Widowed	Spouse	63	Male	Peasant	Yes	Access to social benefits such as pension benefits		0	Yes	Yes	Government health facility	Accident	Death certificate	61	2	2	1	1	0	1	1
2	1	5	Roman Catholic	Married/ Living as married/ Cohabiting	Brother/ Sister	30	Male	Own business	No		Does not know where to register	0	0	0	Home	Malaria		28	2	1	0	0	1	1	1
3	1	7	Anglican	Widowed	Child	8	Male	Not Applicable	No		Did not know death should be registered	0	0	0	Home	Anaemia		42	2	0	0	0	0	0	0
1	2	5	Anglican	Married/ Living as married/ Cohabiting	Brother/ Sister	72	Male	Paid employment (gov’t)	Yes	Access to social benefits such as pension benefits		0	Yes	Yes	Government health facility	Respiratory diseases	Death certificate	69	5	3	1	1	3	1	1
1	2	4	Anglican	Married/ Living as married/ Cohabiting	Parent	53	Male	Own business	No		Did not know death should be registered	0	0	0	Home	Witchcraft		27	4	0	0	0	0	1	1
3	1	15	Pentecostal	Widowed	Spouse	50	Male	Paid employment (gov’t)	Yes		Other reason (specify)	0	0	0	Private health facility	Heart diseases	Health Facility Death Report	50	2	1	0	1	0	1	1
2	1	7	Pentecostal	Married/ Living as married/ Cohabiting	Child	13	Male	Not Applicable	No		Does not know where to register	0	0	0	Home	Heart diseases		43	4	1	0	0	1	1	1
3	1	11	Anglican	Married/ Living as married/ Cohabiting	Others (Specify)	54	Male	Paid employment (gov’t)	Yes		Must travel too far	0	0	0	Home	Respiratory diseases	L.C letter	54	2	0	0	0	0	1	1
4	1	3	Pentecostal	Widowed	Spouse	32	Male	Peasant	Yes		Did not know death should be registered	0	0	0	Government health facility	I don’t know	Health Facility Death Report	30	2	1	0	1	0	0	1
4	1	3	Roman Catholic	Married/ Living as married/ Cohabiting	Mother in law/ Father in law	62	Male	Peasant	No		Did not know death should be registered	0	0	0	Home	Cancers		49	2	1	0	0	0	0	1
5	1	5	Roman Catholic	Widowed	Others (Specify)	55	Male	Paid employment (gov’t)	Yes	Access to social benefits such as pension benefits		Yes	Yes	Yes	Private health facility	Kidney disease	Death certificate	44	2	2	1	1	3	0	1
5	1	4	Anglican	Divorced/ Separated	Brother/ Sister	37	Male	Paid employment (private)	Yes		Did not know death should be registered	0	0	0	Other (Specify)	Others (Specify)	Postmortem report	37	3	2	0	1	0	1	1
2	1	7	Pentecostal	Widowed	Spouse	69	Male	Own business	No		Did not know death should be registered	0	0	0	Home	Malaria		60	2	1	0	0	0	0	1
1	2	6	Muslim	Widowed	Spouse	65	Male	Own business	Yes	Inheritance purposes		0	Yes	Yes	Home	Accident	Death certificate	61	4	2	1	1	1	0	1
4	2	1	Pentecostal	Never married	Child	9	Male	Not Applicable	No		Did not know death should be registered	0	0	0	Home	I don’t know		28	3	2	0	0	0	0	1
1	2	3	Anglican	Married/ Living as married/ Cohabiting	Parent	58	Male	Paid employment (private)	No		Did not know death should be registered	0	0	0	Home	Digestive system disease		30	4	2	0	0	0	0	1
1	2	4	Roman Catholic	Married/ Living as married/ Cohabiting	Parent	62	Male	Own business	Yes		Must travel too far	0	0	0	Government health facility	Heart diseases	Death certificate	30	4	3	1	1	3	0	1
3	1	5	Roman Catholic	Married/ Living as married/ Cohabiting	Brother/ Sister	37	Male	Paid employment (private)	No		Other reason (specify)	0	0	0	Private health facility	Others (Specify)		36	3	1	0	0	3	0	1
3	1	5	Roman Catholic	Married/ Living as married/ Cohabiting	Child	15	Male	Peasant	No		Did not know death should be registered	0	0	0	Private health facility	Accident		53	2	1	0	0	0	1	1
1	2	5	Roman Catholic	Widowed	Others (Specify)	15	Male	Unemployed	No		Does not know why the death was not registered	0	0	Yes	Home	Witchcraft		84	6	3	0	0	3	0	1
3	1	6	Anglican	Widowed	Child	40	Male	Peasant	No		Did not know death should be registered	0	0	0	Home	HIV/AIDS		64	2	0	0	0	0	0	1
1	2	7	Pentecostal	Widowed	Spouse	74	Male	Own business	No		Did not know death should be registered	0	0	0	Home	Kidney disease		68	3	3	0	0	1	0	1
4	2	5	Roman Catholic	Married/ Living as married/ Cohabiting	Parent	61	Male	Unemployed	Yes		Did not know death should be registered	0	0	0	Home	Cancers	L.C letter	32	2	1	0	0	0	1	1
3	1	9	Roman Catholic	Married/ Living as married/ Cohabiting	Others (Specify)	28	Male	Paid employment (private)	Yes		Does not know why the death was not registered	0	Yes	0	Government health facility	HIV/AIDS	Health Facility Death Report	51	2	2	0	1	3	1	1
4	1	10	Roman Catholic	Widowed	Spouse	94	Male	Peasant	Yes		Did not know death should be registered	0	0	0	Government health facility	Respiratory diseases	Health Facility Death Report	57	2	1	0	1	0	0	1
1	2	4	Anglican	Widowed	Spouse	45	Male	Own business	No		Did not know death should be registered	0	0	0	Government health facility	Diabetes		31	4	2	0	0	0	0	1
5	1	3	Roman Catholic	Widowed	Others (Specify)	58	Male	Peasant	No		Did not know death should be registered	0	0	0	Home	Respiratory diseases		55	2	1	0	0	1	0	1
4	2	5	Roman Catholic	Widowed	Spouse	60	Male	Own business	No		Did not know death should be registered	0	0	0	Home	I don’t know		55	3	1	0	0	0	0	1
4	1	3	Muslim	Married/ Living as married/ Cohabiting	Child	0	Male	Not Applicable	Yes		Did not know death should be registered	0	0	0	Home	Congenital illness	L.C letter	37	2	1	0	0	0	1	1
1	2	4	Roman Catholic	Married/ Living as married/ Cohabiting	Child	3	Male	Not Applicable	Yes		Did not know death should be registered	0	0	0	Other (Specify)	Mental illness	Health Facility Death Report	45	3	1	0	1	1	0	1
1	2	1	Anglican	Never married	Child	47	Male	Own business	Yes		Does not know where to register	0	0	0	Government health facility	Accident	Health Facility Death Report	23	4	2	0	1	1	0	1
1	2	4	Roman Catholic	Widowed	Spouse	48	Male	Paid employment (private)	No		Costs too much	0	Yes	0	Government health facility	Respiratory diseases		39	1	0	0	0	3	0	1
1	2	3	Anglican	Married/ Living as married/ Cohabiting	Child	1	Male	Not Applicable	No		Did not know death should be registered	0	0	0	Home	Childhood illness		26	6	1	0	0	0	0	1
4	2	12	Anglican	Widowed	Spouse	60	Male	Peasant	Yes		Other reason (specify)	0	Yes	0	Home	HIV/AIDS	6	40	3	2	0	1	3	1	1
1	2	7	Roman Catholic	Divorced/ Separated	Brother/ Sister	48	Male	Peasant	Yes		Did not know death should be registered	0	0	0	Government health facility	Liver disease	Health Facility Death Report	50	3	1	0	1	0	0	1
5	1	4	Roman Catholic	Widowed	Parent	92	Male	Peasant	No		Did not know death should be registered	0	0	0	Home	Diabetes		50	3	2	0	0	0	1	1
1	2	8	Anglican	Married/ Living as married/ Cohabiting	Mother in law/ Father in law	60	Male	Paid employment (gov’t)	Yes		Did not know death should be registered	0	0	0	Government health facility	Others (Specify)	Health Facility Death Report	38	4	2	0	1	0	0	1
1	2	3	Anglican	Divorced/ Separated	Parent	70	Male	Unemployed	Yes		Did not know death should be registered	0	0	0	Government health facility	Heart diseases	Health Facility Death Report	47	3	1	0	1	0	0	1
3	1	9	Roman Catholic	Married/ Living as married/ Cohabiting	Brother/ Sister	54	Male	Paid employment (gov’t)	No		Did not know death should be registered	0	0	0	Home	Accident		71	2	1	0	0	0	1	1
3	1	3	Roman Catholic	Widowed	Spouse	48	Male	Peasant	No		Did not know death should be registered	0	0	0	Other (Specify)	Others (Specify)		45	2	0	0	0	0	0	0
1	2	9	Pentecostal	Widowed	Spouse	61	Male	Own business	No		Did not know death should be registered	0	0	0	Other (Specify)	I don’t know		34	3	1	0	0	0	0	1
1	2	12	Muslim	Widowed	Spouse	85	Male	Own business	Yes		Other reason (specify)	0	Yes	Yes	Private health facility	Cancers	Death certificate	50	4	2	1	1	3	0	1
1	2	5	Roman Catholic	Widowed	Child	54	Male	Own business	Yes		Does not know where to register	0	0	0	Home	Others (Specify)	L.C letter	70	6	0	0	0	0	0	1
5	1	5	Roman Catholic	Married/ Living as married/ Cohabiting	Parent	99	Male	Peasant	No		Does not know why the death was not registered	0	0	0	Home	Others (Specify)		74	2	1	0	0	1	1	1
2	1	12	Muslim	Widowed	Spouse	83	Male	Own business	No		Did not know death should be registered	0	0	0	Private health facility	Respiratory diseases		50	2	1	0	0	0	1	1
2	1	8	Anglican	Married/ Living as married/ Cohabiting	Mother in law/ Father in law	82	Male	Unemployed	No		Did not know death should be registered	0	0	0	Home	Heart diseases		54	3	1	0	0	1	1	1
3	1	26	Anglican	Married/ Living as married/ Cohabiting	Parent	64	Male	Peasant	No		Did not know death should be registered	0	0	0	Home	Respiratory diseases		42	3	1	0	0	0	0	1
4	1	4	Roman Catholic	Widowed	Spouse	81	Male	Peasant	No		Did not know death should be registered	0	0	0	Home	Diabetes		77	2	0	0	0	0	0	1
5	1	4	Anglican	Married/ Living as married/ Cohabiting	Child	1	Male	Not Applicable	No		Did not know death should be registered	0	0	0	Home	Congenital illness		27	3	2	0	0	0	1	1
1	2	4	Anglican	Widowed	Spouse	70	Male	Own business	Yes		Other reason (specify)	0	0	0	Home	Cancers	L.C letter	61	1	2	0	0	1	0	1
3	1	6	Anglican	Married/ Living as married/ Cohabiting	Parent	88	Male	Peasant	No		Other reason (specify)	0	0	0	Home	Cancers		55	2	1	0	0	0	1	0
1	2	5	Anglican	Widowed	Spouse	41	Male	Paid employment (private)	No		Did not know death should be registered	0	0	0	Private health facility	Diabetes		45	3	1	0	0	0	0	1
2	1	3	Anglican	Widowed	Spouse	69	Male	Peasant	No		Did not know death should be registered	0	0	0	Home	Others (Specify)		68	2	0	0	0	0	0	0
1	2	3	Pentecostal	Widowed	Spouse	50	Male	Own business	Yes		Does not know where to register	0	0	0	Home	HIV/AIDS	L.C letter	47	3	1	0	0	0	0	1
1	2	2	Roman Catholic	Widowed	Spouse	42	Male	Own business	Yes		Did not know death should be registered	0	Yes	0	Private health facility	Witchcraft	Health Facility Death Report	39	3	1	0	1	0	0	1
3	1	3	Roman Catholic	Married/ Living as married/ Cohabiting	Child	2	Male	Not Applicable	No		Does not know where to register	0	0	0	Home	Congenital illness		27	2	2	0	0	0	1	1
2	1	11	Muslim	Married/ Living as married/ Cohabiting	Parent	52	Male	Own business	Yes		Does not know why the death was not registered	0	Yes	0	Government health facility	I don’t know	Health Facility Death Report	57	3	2	0	1	1	0	1
4	1	5	Roman Catholic	Married/ Living as married/ Cohabiting	Child	27	Male	Paid employment (private)	No		Costs too much	0	0	0	Home	HIV/AIDS		60	3	1	0	0	1	1	1
1	2	7	Roman Catholic	Widowed	Spouse	47	Male	Own business	Yes		Other reason (specify)	0	Yes	0	Other (Specify)	Heart diseases	L.C letter	43	3	2	0	0	1	1	1
4	1	5	Pentecostal	Widowed	Others (Specify)	3	Male	Not Applicable	Yes		Did not know death should be registered	0	0	0	Home	Malaria	L.C letter	60	3	0	0	0	1	0	1
1	2	9	Anglican	Divorced/ Separated	Parent	97	Male	Peasant	Yes		Did not know death should be registered	0	Yes	0	Home	Others (Specify)	L.C letter	53	2	2	0	0	1	0	1
3	1	7	Roman Catholic	Widowed	Spouse	33	Male	Peasant	No		Did not know death should be registered	0	0	0	Home	Others (Specify)		30	2	1	0	0	0	1	1
2	1	2	Anglican	Widowed	Spouse	80	Male	Peasant	No		Did not know death should be registered	0	0	0	Home	Witchcraft		75	2	0	0	0	0	0	0
2	1	10	Muslim	Widowed	Child	30	Male	Housewife	Yes		Did not know death should be registered	0	0	0	Other (Specify)	Others (Specify)	Health Facility Death Report	60	2	1	0	1	0	0	1
2	1	5	Muslim	Widowed	Spouse	63	Male	Peasant	Yes		Did not know death should be registered	0	0	0	Home	I don’t know	Health Facility Death Report	63	2	2	0	1	0	1	1
5	1	3	Anglican	Widowed	Child	25	Male	Own business	No		Costs too much	0	0	0	Home	I don’t know		74	2	0	0	0	0	0	1
4	1	1	Anglican	Widowed	Spouse	54	Male	Peasant	Yes		Did not know death should be registered	0	0	0	Home	Witchcraft	L.C letter	59	2	1	0	0	0	0	1
2	1	5	Muslim	Widowed	Spouse	58	Male	Own business	No		Did not know death should be registered	0	0	0	Home	Accident		53	3	0	0	0	3	1	1
5	2	5	Anglican	Divorced/ Separated	Parent	93	Male	Peasant	No		Did not know death should be registered	0	0	0	Home	Cancers		60	3	1	0	0	0	0	1
1	2	3	Roman Catholic	Married/ Living as married/ Cohabiting	Child	4	Male	Not Applicable	Yes		Did not know death should be registered	0	0	0	Home	I don’t know	Health Facility Death Report	52	4	1	0	1	1	0	1
4	2	5	Anglican	Married/ Living as married/ Cohabiting	Brother/ Sister	60	Male	Own business	Yes		Did not know death should be registered	0	0	0	Government health facility	HIV/AIDS	Health Facility Death Report	68	2	1	0	1	1	0	0
1	2	3	Muslim	Married/ Living as married/ Cohabiting	Child	5	Male	Not Applicable	No		Did not know death should be registered	0	0	0	Home	Malaria		42	3	1	0	0	0	0	1
5	1	6	Anglican	Married/ Living as married/ Cohabiting	Parent	97	Male	Own business	No		Did not know death should be registered	0	0	0	Home	Digestive system disease		40	2	2	0	0	0	0	1
2	1	9	Anglican	Married/ Living as married/ Cohabiting	Brother/ Sister	62	Male	Peasant	No		Did not know death should be registered	0	0	0	Home	HIV/AIDS		43	2	2	0	0	1	1	1
3	1	5	Anglican	Married/ Living as married/ Cohabiting	Brother/ Sister	20	Male	Not Applicable	No		Did not know death should be registered	Yes	0	0	Home	Witchcraft		34	3	2	0	0	3	1	1
4	1	7	Pentecostal	Married/ Living as married/ Cohabiting	Parent	75	Male	Peasant	Yes		Does not know where to register	0	0	0	Other (Specify)	Heart diseases	6	47	2	1	0	1	1	0	1
4	1	6	Anglican	Widowed	Brother/ Sister	70	Male	Peasant	Yes		Did not know death should be registered	0	0	0	Home	Heart diseases	Health Facility Death Report	68	2	0	0	1	0	0	1
3	1	10	Roman Catholic	Widowed	Child	39	Male	Own business	No		Must travel too far	0	0	Yes	Home	Others (Specify)		67	2	1	0	0	3	0	1
3	1	2	Roman Catholic	Married/ Living as married/ Cohabiting	Child	41	Male	Paid employment (private)	No		Did not know death should be registered	0	0	0	Government health facility	Respiratory diseases		71	2	1	0	0	1	0	1
4	1	3	Roman Catholic	Never married	Brother/ Sister	35	Male	Paid employment (gov’t)	No		Did not know death should be registered	0	0	0	Home	I don’t know		24	6	1	0	0	0	0	1
2	1	2	Anglican	Widowed	Child	42	Male	Paid employment (private)	No		Did not know death should be registered	0	0	0	Home	HIV/AIDS		71	3	2	0	0	1	1	1
2	1	3	Anglican	Widowed	Spouse	40	Male	Peasant	No		Did not know death should be registered	0	Yes	0	Home	Cancers		25	2	1	0	0	0	0	1
5	1	6	Anglican	Widowed	Spouse	80	Male	Peasant	No		Did not know death should be registered	0	0	0	Home	Heart diseases		86	2	0	0	0	0	0	0
1	2	7	Anglican	Married/ Living as married/ Cohabiting	Child	24	Male	Unemployed	Yes		Did not know death should be registered	0	0	0	Government health facility	HIV/AIDS	Health Facility Death Report	48	2	1	0	1	0	0	1
3	1	3	Roman Catholic	Widowed	Child	50	Male	Peasant	No		Did not know death should be registered	0	0	0	Home	Witchcraft		82	2	0	0	0	0	1	1
5	2	5	Anglican	Married/ Living as married/ Cohabiting	Child	25	Male	Paid employment (gov’t)	No		Did not know death should be registered	0	0	0	Other (Specify)	Accident		76	2	1	0	0	0	0	1
1	2	13	Muslim	Widowed	Child	24	Male	Unemployed	No		Did not know death should be registered	0	0	0	Private health facility	Respiratory diseases		61	1	0	0	0	0	0	1
3	1	6	Pentecostal	Married/ Living as married/ Cohabiting	Spouse	45	Male	Peasant	Yes		Did not know death should be registered	0	0	0	Private health facility	Respiratory diseases	Health Facility Death Report	30	2	1	0	1	0	0	1
1	2	5	Muslim	Married/ Living as married/ Cohabiting	Parent	90	Male	Not Applicable	Yes		Other reason (specify)	0	Yes	0	Home	Heart diseases	L.C letter	55	3	3	0	0	3	1	1
3	1	8	Anglican	Widowed	Child	18	Male	Not Applicable	No		Did not know death should be registered	0	0	0	Home	Malaria		50	2	0	0	0	3	0	0
2	1	8	Roman Catholic	Widowed	Child	40	Male	Own business	No		Did not know death should be registered	0	0	0	Home	Others (Specify)		60	3	0	0	0	0	1	1
3	1	7	Roman Catholic	Divorced/ Separated	Child	1	Male	Not Applicable	No		Other reason (specify)	0	0	0	Home	Heart diseases		46	2	1	0	0	3	1	1
1	2	7	Muslim	Never married	Parent	78	Male	Own business	Yes		Other reason (specify)	0	0	0	Home	Mental illness	Death certificate	32	3	3	1	1	3	1	1
3	1	13	Anglican	Married/ Living as married/ Cohabiting	Spouse	51	Male	Paid employment (gov’t)	No		Does not know why the death was not registered	0	0	0	Government health facility	Heart diseases		47	2	2	0	0	1	1	1
1	2	10	Roman Catholic	Married/ Living as married/ Cohabiting	Child	10	Male	Not Applicable	Yes		Does not know why the death was not registered	0	0	Yes	Home	I don’t know	Health Facility Death Report	36	3	2	0	1	0	1	1
3	1	5	Roman Catholic	Widowed	Brother/ Sister	82	Male	Peasant	No		Does not know why the death was not registered	0	0	0	Home	Respiratory diseases		76	2	0	0	0	1	0	0
4	2	7	Anglican	Married/ Living as married/ Cohabiting	Child	24	Male	Own business	Yes		Other reason (specify)	0	Yes	0	Government health facility	Accident	Health Facility Death Report	51	3	2	0	1	3	1	1
3	1	4	Roman Catholic	Widowed	Child	50	Male	Peasant	No		Does not know where to register	0	0	0	Home	HIV/AIDS		75	2	0	0	0	1	0	0
3	1	5	Anglican	Widowed	Spouse	33	Male	Peasant	No		Did not know death should be registered	0	0	0	Private health facility	Malaria		27	2	1	0	0	1	1	0
3	1	3	Roman Catholic	Widowed	Spouse	32	Male	Own business	No		Did not know death should be registered	0	0	0	Private health facility	Heart diseases		26	2	1	0	0	1	0	0
4	1	9	Muslim	Married/ Living as married/ Cohabiting	Child	0	Male	Not Applicable	No		Other reason (specify)	0	0	0	Home	Malaria		46	2	1	0	0	0	0	0
5	1	11	Roman Catholic	Married/ Living as married/ Cohabiting	Child	29	Male	Unemployed	Yes		Must travel too far	0	0	0	Private health facility	HIV/AIDS	Health Facility Death Report	54	2	1	0	1	3	0	1
4	1	8	Pentecostal	Widowed	Spouse	35	Male	Peasant	Yes		Costs too much	0	0	0	Government health facility	Liver disease	Health Facility Death Report	34	2	1	0	1	1	0	1
4	1	9	Roman Catholic	Widowed	Spouse	50	Male	Own business	No		Did not know death should be registered	0	0	0	Government health facility	I don’t know		41	2	2	0	0	0	0	0
5	2	2	Anglican	Widowed	Spouse	59	Male	Peasant	No		Did not know death should be registered	0	0	0	Private health facility	Kidney disease		70	2	1	0	0	0	0	1
2	1	6	Anglican	Divorced/ Separated	Child	0	Male	Unemployed	Yes		Did not know death should be registered	0	0	0	Private health facility	Heart diseases	Health Facility Death Report	27	2	2	0	1	0	0	1
4	2	6	Pentecostal	Widowed	Spouse	29	Male	Own business	Yes		Did not know death should be registered	0	0	0	Other (Specify)	Witchcraft	Health Facility Death Report	40	3	1	0	1	0	0	1
5	1	2	Anglican	Widowed	Spouse	70	Male	Unemployed	No		Did not know death should be registered	0	0	0	Home	Kidney disease		60	2	0	0	0	0	0	0
1	2	4	Muslim	Widowed	Spouse	80	Male	Own business	Yes		Does not know where to register	0	0	0	Private health facility	Heart diseases	Health Facility Death Report	75	3	1	0	1	0	1	1
4	1	9	Roman Catholic	Married/ Living as married/ Cohabiting	Child	32	Male	Peasant	Yes		Did not know death should be registered	0	0	0	Home	HIV/AIDS	Health Facility Death Report	63	2	2	0	1	1	0	1
1	2	1	Roman Catholic	Married/ Living as married/ Cohabiting	Child	0	Male	Not Applicable	Yes		Did not know death should be registered	0	0	0	Private health facility	Childhood illness	Health Facility Death Report	22	4	1	0	1	0	0	1
4	1	7	Roman Catholic	Never married	Parent	62	Male	Peasant	No		Did not know death should be registered	0	0	0	Home	HIV/AIDS		34	2	1	0	0	0	0	1
5	1	3	Anglican	Widowed	Spouse	68	Male	Own business	No		Did not know death should be registered	0	0	0	Government health facility	Cancers		50	2	1	0	0	0	0	1
1	2	4	Roman Catholic	Married/ Living as married/ Cohabiting	Child	6	Male	Not Applicable	Yes		Does not know why the death was not registered	0	0	0	Private health facility	Malaria	Health Facility Death Report	39	3	2	0	1	1	0	1
2	1	5	Muslim	Married/ Living as married/ Cohabiting	Child	5	Male	Not Applicable	No		Did not know death should be registered	0	0	0	Home	Witchcraft		31	3	1	0	0	1	1	1
1	2	3	Muslim	Married/ Living as married/ Cohabiting	Spouse	52	Male	Paid employment (gov’t)	Yes	Inheritance purposes		Yes	Yes	0	Other (Specify)	Others (Specify)	Death certificate	51	3	1	1	1	3	0	1
2	1	6	Pentecostal	Married/ Living as married/ Cohabiting	Child	1	Male	Not Applicable	Yes		Did not know death should be registered	0	0	0	Private health facility	Malaria	Health Facility Death Report	55	3	1	0	1	0	1	1
2	1	7	Pentecostal	Widowed	Spouse	80	Male	Own business	No		Did not know death should be registered	0	0	0	Government health facility	Respiratory diseases		68	2	0	0	0	0	0	1
5	1	4	Anglican	Widowed	Spouse	75	Male	Peasant	Yes		Did not know death should be registered	0	0	0	Government health facility	I don’t know	Health Facility Death Report	73	6	1	0	1	1	0	1
5	2	3	Pentecostal	Married/ Living as married/ Cohabiting	Child	1	Male	Not Applicable	No		Did not know death should be registered	0	0	0	Private health facility	Congenital illness		23	2	2	0	0	0	0	1
4	2	6	Anglican	Married/ Living as married/ Cohabiting	Child	0	Male	Not Applicable	No		Other reason (specify)	Yes	0	0	Home	Congenital illness		59	2	1	0	0	3	0	1
2	1	6	Muslim	Married/ Living as married/ Cohabiting	Brother/ Sister	84	Male	Unemployed	No		Did not know death should be registered	0	0	0	Government health facility	Respiratory diseases		76	2	0	0	0	0	0	1
4	1	1	Anglican	Widowed	Spouse	52	Male	Peasant	No		Did not know death should be registered	0	0	0	Home	Others (Specify)		47	2	1	0	0	0	0	1
1	2	3	Other	Never married	Child	45	Male	Own business	Yes		Did not know death should be registered	0	0	0	Home	I don’t know	L.C letter	19	3	1	0	0	0	0	1
4	1	4	Roman Catholic	Divorced/ Separated	Child	7	Male	Not Applicable	Yes		Did not know death should be registered	0	0	0	Government health facility	Others (Specify)	Health Facility Death Report	45	2	1	0	1	0	0	1
5	1	8	Anglican	Divorced/ Separated	Child	30	Male	Paid employment (private)	No		Did not know death should be registered	0	0	0	Government health facility	Cancers		70	2	1	0	0	0	0	1
3	1	3	Roman Catholic	Married/ Living as married/ Cohabiting	Child	5	Male	Not Applicable	No		Does not know where to register	0	0	0	Government health facility	Malaria		38	3	2	0	0	0	1	1
3	1	6	Roman Catholic	Widowed	Spouse	42	Male	Peasant	Yes		Did not know death should be registered	0	0	0	Government health facility	I don’t know	Health Facility Death Report	38	2	0	0	1	0	0	0
2	1	2	Roman Catholic	Widowed	Others (Specify)	18	Male	Unemployed	Yes		Other reason (specify)	0	0	0	Home	Accident	L.C letter	82	6	1	0	0	3	0	0
1	2	3	Anglican	Widowed	Spouse	53	Male	Own business	Yes	Inheritance purposes		0	Yes	0	Government health facility	Others (Specify)	Death certificate	60	4	2	1	1	3	1	1
3	1	7	Anglican	Widowed	Spouse	50	Male	Paid employment (gov’t)	Yes	Access to social benefits such as pension benefits		0	Yes	Yes	Government health facility	Cancers	Death certificate	45	5	3	1	1	3	1	1
1	2	4	Anglican	Widowed	Spouse	45	Male	Own business	Yes		Did not know death should be registered	0	0	0	Home	HIV/AIDS	L.C letter	37	4	0	0	0	0	0	1
4	1	9	Anglican	Married/ Living as married/ Cohabiting	Others (Specify)	27	Male	Own business	Yes		Did not know death should be registered	0	0	0	Other (Specify)	Accident	Others (Specify)	47	2	1	0	0	0	1	1
3	1	4	Anglican	Married/ Living as married/ Cohabiting	Child	18	Male	Not Applicable	No		Costs too much	0	0	0	Home	I don’t know		48	2	1	0	0	1	0	1
4	1	6	Roman Catholic	Married/ Living as married/ Cohabiting	Parent	68	Male	Peasant	No		Other reason (specify)	0	0	0	Home	Liver disease		43	3	1	0	0	3	0	1
5	2	3	Roman Catholic	Never married	Parent	90	Male	Peasant	No		Did not know death should be registered	0	0	0	Private health facility	Heart diseases		55	2	1	0	0	1	0	1
3	1	4	Anglican	Divorced/ Separated	Others (Specify)	0	Male	Not Applicable	No		Did not know death should be registered	0	0	0	Government health facility	Malaria		33	2	1	0	0	0	0	1
5	2	3	Pentecostal	Widowed	Spouse	87	Male	Unemployed	Yes		Did not know death should be registered	0	0	0	Private health facility	Heart diseases	Health Facility Death Report	90	6	0	0	1	0	0	1
4	1	3	Roman Catholic	Married/ Living as married/ Cohabiting	Child	0	Male	Not Applicable	Yes		Did not know death should be registered	0	0	0	Government health facility	Malaria	Health Facility Death Report	48	3	2	0	1	0	1	1
2	1	6	Muslim	Widowed	Spouse	31	Male	Own business	No		Did not know death should be registered	0	0	0	Home	Respiratory diseases		27	1	1	0	0	0	0	0
1	2	3	Roman Catholic	Married/ Living as married/ Cohabiting	Child	0	Male	Not Applicable	No		Did not know death should be registered	0	0	0	Other (Specify)	Congenital illness		38	3	1	0	0	0	0	1
3	1	6	Roman Catholic	Married/ Living as married/ Cohabiting	Brother/ Sister	37	Male	Unemployed	Yes		Does not know why the death was not registered	0	0	0	Government health facility	Witchcraft	Health Facility Death Report	34	2	1	0	1	3	1	1
2	1	4	Anglican	Widowed	Others (Specify)	6	Male	Not Applicable	No		Does not know where to register	0	0	0	Government health facility	Malaria		61	2	2	0	0	1	1	1
1	2	4	Muslim	Widowed	Child	36	Male	Paid employment (private)	Yes		Did not know death should be registered	0	0	0	Home	Accident	Health Facility Death Report	55	1	0	0	1	0	0	0
1	2	2	Roman Catholic	Divorced/ Separated	Brother/ Sister	42	Male	Peasant	No		Did not know death should be registered	0	0	0	Home	HIV/AIDS		57	3	1	0	0	0	0	1
3	1	6	Anglican	Married/ Living as married/ Cohabiting	Child	7	Male	Not Applicable	No		Does not know where to register	0	0	0	Home	Cancers		40	2	1	0	0	1	1	1
4	2	5	Roman Catholic	Widowed	Spouse	55	Male	Peasant	Yes		Other reason (specify)	0	0	0	Private health facility	HIV/AIDS	Health Facility Death Report	38	2	1	0	1	1	0	1
4	1	2	Roman Catholic	Widowed	Others (Specify)	0	Male	Not Applicable	Yes		Did not know death should be registered	0	0	0	Government health facility	Malaria	Health Facility Death Report	49	2	1	0	1	0	0	1
4	2	15	Roman Catholic	Married/ Living as married/ Cohabiting	Brother/ Sister	60	Male	Own business	Yes		Did not know death should be registered	0	0	0	Home	Liver disease	Health Facility Death Report	51	2	0	0	1	3	0	1
1	2	3	Roman Catholic	Widowed	Spouse	30	Male	Own business	Yes		Did not know death should be registered	0	0	0	Government health facility	Diabetes	Health Facility Death Report	34	3	1	0	1	1	0	1
1	2	6	Roman Catholic	Married/ Living as married/ Cohabiting	Child	28	Male	Unemployed	No		Did not know death should be registered	0	0	0	Home	Malaria		54	3	1	0	0	0	0	1
5	1	4	Roman Catholic	Widowed	Brother/ Sister	33	Male	Peasant	No		Did not know death should be registered	0	0	0	Private health facility	Accident		45	2	2	0	0	0	1	1
5	2	6	Anglican	Married/ Living as married/ Cohabiting	Brother/ Sister	45	Male	Own business	No		Does not know where to register	0	0	0	Private health facility	HIV/AIDS		38	4	1	0	0	0	1	1
2	1	7	Roman Catholic	Married/ Living as married/ Cohabiting	Others (Specify)	2	Male	Not Applicable	No		Did not know death should be registered	0	0	0	Home	Anaemia		50	2	1	0	0	0	1	1
5	1	8	Anglican	Married/ Living as married/ Cohabiting	Child	3	Male	Not Applicable	No		Did not know death should be registered	0	0	0	Government health facility	Respiratory diseases		51	3	1	0	0	0	0	1
4	2	5	Anglican	Married/ Living as married/ Cohabiting	Child	0	Male	Not Applicable	Yes		Did not know death should be registered	0	0	0	Home	Congenital illness	L.C letter	52	2	1	0	0	0	1	1
5	1	4	Roman Catholic	Widowed	Others (Specify)	44	Male	Own business	No		Did not know death should be registered	0	0	0	Private health facility	Accident		39	2	0	0	0	0	0	1
1	2	2	Muslim	Married/ Living as married/ Cohabiting	Parent	90	Male	Paid employment (gov’t)	No		Did not know death should be registered	0	0	0	Home	Cancers		42	3	3	0	0	1	1	1
5	2	6	Pentecostal	Widowed	Others (Specify)	47	Male	Peasant	No		Does not know where to register	0	0	0	Government health facility	I don’t know		50	2	1	0	0	0	1	1
5	1	5	Anglican	Married/ Living as married/ Cohabiting	Child	38	Male	Paid employment (private)	No		Did not know death should be registered	0	0	0	Home	Kidney disease		60	2	1	0	0	0	0	1
4	1	5	Roman Catholic	Widowed	Brother/ Sister	70	Male	Peasant	No		Did not know death should be registered	0	0	0	Home	Childhood illness		68	2	1	0	0	3	0	1
3	1	8	Pentecostal	Widowed	Parent	91	Male	Peasant	No		Did not know death should be registered	0	0	0	Home	Respiratory diseases		52	3	1	0	0	0	0	1
2	1	6	Anglican	Married/ Living as married/ Cohabiting	Child	3	Male	Not Applicable	No		Did not know death should be registered	0	0	0	Government health facility	Malaria		30	2	1	0	0	0	0	1
4	1	6	Roman Catholic	Widowed	Spouse	42	Male	Own business	Yes		Did not know death should be registered	0	0	0	Private health facility	I don’t know	L.C letter	39	3	1	0	0	3	1	0
2	1	5	Muslim	Married/ Living as married/ Cohabiting	Mother in law/ Father in law	60	Male	Own business	No		Did not know death should be registered	0	0	0	Home	Cancers		35	3	2	0	0	0	0	1
1	2	4	Roman Catholic	Divorced/ Separated	Others (Specify)	41	Male	Paid employment (private)	Yes		Did not know death should be registered	0	0	0	Government health facility	Malaria	Health Facility Death Report	50	3	1	0	1	0	0	1
4	1	5	Anglican	Widowed	Child	24	Male	Peasant	Yes		Does not know why the death was not registered	0	0	0	Government health facility	HIV/AIDS	Health Facility Death Report	50	3	0	0	1	3	0	0
4	2	4	Pentecostal	Widowed	Spouse	45	Male	Peasant	No		Did not know death should be registered	0	0	Yes	Home	HIV/AIDS		41	2	1	0	0	0	0	1
1	2	8	Roman Catholic	Widowed	Spouse	40	Male	Own business	Yes		Does not know where to register	0	0	0	Home	I don’t know	L.C letter	42	3	1	0	0	0	0	1
1	2	5	Anglican	Married/ Living as married/ Cohabiting	Child	16	Male	Not Applicable	Yes		Did not know death should be registered	0	0	0	Home	Respiratory diseases	L.C letter	59	4	2	0	0	0	0	1
4	1	4	Roman Catholic	Widowed	Spouse	35	Male	Peasant	Yes		Did not know death should be registered	0	0	0	Government health facility	Digestive system disease	Health Facility Death Report	35	2	1	0	1	0	0	1
3	1	7	Anglican	Widowed	Spouse	52	Male	Peasant	No		Costs too much	0	0	0	Government health facility	I don’t know		46	2	1	0	0	3	1	1
1	2	6	Roman Catholic	Never married	Parent	56	Male	Own business	Yes		Other reason (specify)	0	Yes	0	Government health facility	Heart diseases	Death certificate	24	3	2	1	1	3	0	1
2	1	4	Roman Catholic	Married/ Living as married/ Cohabiting	Others (Specify)	32	Male	Own business	Yes		Costs too much	0	Yes	0	Private health facility	Others (Specify)	Postmortem report	42	5	2	0	1	1	1	1
5	2	2	Roman Catholic	Widowed	Spouse	83	Male	Own business	No		Did not know death should be registered	0	0	0	Home	Liver disease		80	6	0	0	0	0	0	0
4	1	7	Anglican	Married/ Living as married/ Cohabiting	Child	0	Male	Not Applicable	No		Did not know death should be registered	0	0	0	Home	Respiratory diseases		30	2	1	0	0	0	1	1
3	1	7	Anglican	Married/ Living as married/ Cohabiting	Parent	90	Male	Peasant	Yes		Did not know death should be registered	Yes	0	0	Home	Respiratory diseases	Health Facility Death Report	37	2	1	0	1	3	1	1
4	2	6	Pentecostal	Married/ Living as married/ Cohabiting	Parent	85	Male	Peasant	Yes		Did not know death should be registered	0	0	0	Government health facility	Heart diseases	Health Facility Death Report	44	2	3	0	1	0	1	1
2	1	9	Pentecostal	Married/ Living as married/ Cohabiting	Child	1	Male	Not Applicable	No		Did not know death should be registered	0	0	0	Private health facility	Congenital illness		44	3	2	0	0	1	1	1
1	2	6	Roman Catholic	Married/ Living as married/ Cohabiting	Child	36	Male	Paid employment (private)	Yes		Must travel too far	Yes	0	0	Home	Malaria	Health Facility Death Report	65	3	2	0	1	1	0	1
5	1	8	Muslim	Married/ Living as married/ Cohabiting	Child	26	Male	Own business	Yes		Did not know death should be registered	0	0	0	Government health facility	Malaria	Health Facility Death Report	66	2	1	0	1	0	0	1
2	1	5	Muslim	Widowed	Spouse	92	Male	Own business	Yes		Did not know death should be registered	Yes	0	0	Government health facility	Digestive system disease	Health Facility Death Report	85	2	0	0	1	3	1	1
4	1	5	Anglican	Widowed	Others (Specify)	70	Male	Peasant	No		Does not know where to register	0	0	0	Home	I don’t know		56	5	3	0	0	1	0	1
5	1	2	Pentecostal	Married/ Living as married/ Cohabiting	Child	0	Male	Not Applicable	No		Did not know death should be registered	0	0	0	Home	Congenital illness		28	3	1	0	0	0	0	1
4	1	7	Roman Catholic	Widowed	Spouse	75	Male	Peasant	No		Did not know death should be registered	0	0	0	Home	Heart diseases		60	2	0	0	0	0	0	0
5	1	5	Anglican	Widowed	Child	40	Male	Paid employment (private)	No		Did not know death should be registered	0	0	0	Government health facility	Heart diseases		85	2	1	0	0	0	0	1
4	1	4	Roman Catholic	Married/ Living as married/ Cohabiting	Child	6	Male	Not Applicable	Yes		Did not know death should be registered	0	0	0	Government health facility	Others (Specify)	Health Facility Death Report	39	2	1	0	1	3	0	1
4	1	6	Roman Catholic	Widowed	Spouse	68	Male	Paid employment (gov’t)	Yes	Access to social benefits such as pension benefits		0	Yes	0	Private health facility	Liver disease	Death certificate	41	2	2	1	1	1	1	1
1	2	3	Anglican	Married/ Living as married/ Cohabiting	Brother/ Sister	49	Male	Own business	No		Did not know death should be registered	0	0	0	Other (Specify)	Digestive system disease		47	4	2	0	0	0	0	1
4	2	12	Anglican	Widowed	Brother/ Sister	72	Male	Peasant	No		Did not know death should be registered	0	0	0	Home	Diabetes		60	2	1	0	0	0	1	1
5	2	3	Roman Catholic	Married/ Living as married/ Cohabiting	Others (Specify)	0	Male	Not Applicable	No		Did not know death should be registered	0	0	0	Private health facility	I don’t know		75	2	1	0	0	0	0	1
4	2	7	Roman Catholic	Married/ Living as married/ Cohabiting	Mother in law/ Father in law	75	Male	Peasant	Yes	Inheritance purposes		0	Yes	0	Other (Specify)	Heart diseases	Death certificate	46	3	2	1	1	1	0	1
3	1	6	Anglican	Married/ Living as married/ Cohabiting	Parent	67	Male	Peasant	Yes		Did not know death should be registered	0	0	0	Other (Specify)	Accident	Postmortem report	30	2	2	0	1	0	0	1
5	2	4	Anglican	Married/ Living as married/ Cohabiting	Parent	67	Male	Peasant	Yes		Did not know death should be registered	0	0	0	Private health facility	Digestive system disease	Health Facility Death Report	32	2	1	0	1	0	0	1
5	1	6	Roman Catholic	Married/ Living as married/ Cohabiting	Parent	91	Male	Peasant	No		Did not know death should be registered	0	0	0	Government health facility	Others (Specify)		53	2	2	0	0	1	1	1
2	1	5	Muslim	Widowed	Spouse	47	Male	Own business	Yes		Did not know death should be registered	0	0	0	Government health facility	Diabetes	Health Facility Death Report	32	3	1	0	1	0	1	1
3	1	1	Roman Catholic	Widowed	Spouse	65	Male	Peasant	No		Did not know death should be registered	0	0	0	Government health facility	Accident		52	6	1	0	0	0	0	0
1	2	7	Anglican	Widowed	Spouse	90	Male	Paid employment (gov’t)	No		Does not know why the death was not registered	0	0	0	Home	Cancers		82	1	1	0	0	1	0	1
3	1	3	Anglican	Widowed	Spouse	68	Male	Paid employment (gov’t)	No		Does not know why the death was not registered	0	Yes	0	Home	Heart diseases		71	2	0	0	0	1	1	0
2	1	7	Muslim	Married/ Living as married/ Cohabiting	Child	38	Male	Own business	No		Did not know death should be registered	0	0	0	Home	Others (Specify)		55	2	1	0	0	0	1	1
4	2	6	Roman Catholic	Widowed	Spouse	57	Male	Own business	No		Did not know death should be registered	0	0	0	Home	Cancers		51	3	1	0	0	0	0	1
1	2	10	Roman Catholic	Never married	Brother/ Sister	27	Male	Paid employment (private)	No		Does not know why the death was not registered	0	0	0	Other (Specify)	Accident		23	6	2	0	0	3	0	1
3	1	4	Roman Catholic	Married/ Living as married/ Cohabiting	Parent	72	Male	Peasant	No		Did not know death should be registered	0	0	0	Home	Witchcraft		32	2	1	0	0	0	0	1
2	1	7	Roman Catholic	Married/ Living as married/ Cohabiting	Child	4	Female	Not Applicable	No		Did not know death should be registered	0	0	0	Government health facility	Malaria		37	2	1	0	0	0	1	1
5	1	5	Roman Catholic	Married/ Living as married/ Cohabiting	Child	25	Female	Peasant	No		Did not know death should be registered	0	0	0	Home	I don’t know		72	2	1	0	0	0	0	1
3	1	8	Pentecostal	Married/ Living as married/ Cohabiting	Others (Specify)	35	Female	Peasant	Yes		Did not know death should be registered	0	0	0	Government health facility	Anaemia	Health Facility Death Report	35	2	1	0	1	1	1	1
1	2	6	Muslim	Widowed	Child	40	Female	Own business	No		Did not know death should be registered	0	0	0	Home	Digestive system disease		75	6	0	0	0	0	0	1
5	1	4	Roman Catholic	Married/ Living as married/ Cohabiting	Child	46	Female	Own business	Yes		Did not know death should be registered	0	0	0	Government health facility	Cancers	Health Facility Death Report	71	2	1	0	1	0	1	1
4	1	5	Pentecostal	Married/ Living as married/ Cohabiting	Child	22	Female	Not Applicable	Yes		Did not know death should be registered	0	0	0	Government health facility	Pregnancy related complications	L.C letter	56	2	2	0	0	0	1	1
5	1	3	Anglican	Widowed	Spouse	90	Female	Peasant	No		Did not know death should be registered	0	0	0	Home	Cancers		98	6	1	0	0	1	0	1
5	1	1	Anglican	Divorced/ Separated	Parent	80	Female	Peasant	No		Did not know death should be registered	0	0	0	Home	Respiratory diseases		49	3	2	0	0	1	0	1
5	1	6	Pentecostal	Widowed	Spouse	36	Female	Peasant	No		Did not know death should be registered	0	0	0	Government health facility	Heart diseases		43	2	0	0	0	0	0	1
1	2	9	Muslim	Widowed	Others (Specify)	19	Female	Not Applicable	Yes		Did not know death should be registered	0	0	0	Home	Pregnancy related complications	L.C letter	78	3	1	0	0	1	0	1
5	1	5	Roman Catholic	Divorced/ Separated	Child	0	Female	Not Applicable	No		Did not know death should be registered	0	0	0	Home	Malaria		45	2	0	0	0	0	0	0
1	2	3	Anglican	Married/ Living as married/ Cohabiting	Child	43	Female	Own business	Yes		Does not know why the death was not registered	0	0	Yes	Government health facility	Cancers	Health Facility Death Report	78	6	3	0	1	3	1	1
5	1	4	Roman Catholic	Widowed	Others (Specify)	25	Female	Own business	Yes		Did not know death should be registered	0	0	0	Government health facility	HIV/AIDS	Health Facility Death Report	62	2	1	0	1	0	0	1
1	2	7	Anglican	Never married	Child	96	Female	Unemployed	Yes		Did not know death should be registered	0	0	0	Private health facility	Cancers	Health Facility Death Report	36	3	2	0	1	1	0	1
1	2	3	Roman Catholic	Widowed	Brother/ Sister	85	Female	Housewife	No		Does not know why the death was not registered	0	0	0	Government health facility	Digestive system disease		74	1	1	0	0	1	0	1
4	1	5	Anglican	Married/ Living as married/ Cohabiting	Child	9	Female	Not Applicable	Yes		Did not know death should be registered	0	0	0	Home	Malaria	6	38	2	1	0	1	0	1	1
1	2	4	Roman Catholic	Never married	Parent	43	Female	Own business	No		Other reason (specify)	0	0	0	Home	Heart diseases		20	4	2	0	0	1	0	1
2	1	6	Roman Catholic	Widowed	Child	16	Female	Unemployed	No		Did not know death should be registered	0	0	0	Home	I don’t know		52	2	1	0	0	0	1	1
3	1	5	Roman Catholic	Divorced/ Separated	Child	33	Female	Peasant	Yes		Did not know death should be registered	0	0	0	Private health facility	Malaria	Health Facility Death Report	48	2	1	0	1	0	0	1
1	2	5	Roman Catholic	Never married	Parent	92	Female	Unemployed	Yes	Access to insurance benefits		Yes	Yes	Yes	Private health facility	Diabetes	Death certificate	51	3	3	1	1	3	1	1
1	2	6	Anglican	Married/ Living as married/ Cohabiting	Parent	75	Female	Unemployed	No		Did not know death should be registered	0	0	0	Home	Cancers		34	5	3	0	0	0	0	1
1	2	2	Roman Catholic	Widowed	Child	0	Female	Not Applicable	No		Did not know death should be registered	0	0	0	Private health facility	Pregnancy related complications		37	3	2	0	0	0	0	1
2	1	2	Roman Catholic	Married/ Living as married/ Cohabiting	Child	0	Female	Not Applicable	No		Did not know death should be registered	0	0	0	Government health facility	Congenital illness		29	2	1	0	0	0	0	1
5	1	2	Roman Catholic	Married/ Living as married/ Cohabiting	Parent	70	Female	Peasant	No		Did not know death should be registered	0	0	0	Home	Heart diseases		37	2	2	0	0	0	0	1
3	1	8	Roman Catholic	Married/ Living as married/ Cohabiting	Parent	56	Female	Paid employment (gov’t)	Yes		Does not know where to register	Yes	Yes	0	Home	Cancers	Death certificate	49	6	3	1	1	3	1	1
4	1	6	Anglican	Married/ Living as married/ Cohabiting	Child	0	Female	Not Applicable	Yes		Did not know death should be registered	0	0	0	Government health facility	Congenital illness	Health Facility Death Report	32	2	1	0	1	0	0	1
1	2	5	Muslim	Married/ Living as married/ Cohabiting	Child	0	Female	Not Applicable	No		Did not know death should be registered	0	0	0	Government health facility	I don’t know		33	3	1	0	0	0	1	1
2	1	8	Anglican	Married/ Living as married/ Cohabiting	Mother in law/ Father in law	80	Female	Unemployed	No		Did not know death should be registered	0	0	0	Home	Cancers		37	5	3	0	0	0	0	1
2	1	4	Roman Catholic	Married/ Living as married/ Cohabiting	Child	1	Female	Not Applicable	No		Did not know death should be registered	0	0	0	Home	I don’t know		35	1	1	0	0	1	0	1
3	1	6	Roman Catholic	Married/ Living as married/ Cohabiting	Child	1	Female	Not Applicable	No		Does not know where to register	0	0	0	Private health facility	I don’t know		33	3	2	0	0	0	0	1
3	1	8	Roman Catholic	Married/ Living as married/ Cohabiting	Child	26	Female	Peasant	No		Costs too much	Yes	0	0	Home	Heart diseases		67	2	0	0	0	1	1	1
2	1	5	Muslim	Married/ Living as married/ Cohabiting	Child	1	Female	Not Applicable	No		Did not know death should be registered	0	0	0	Government health facility	Respiratory diseases		40	3	0	0	0	0	0	1
4	1	15	Roman Catholic	Widowed	Child	47	Female	Own business	Yes		Did not know death should be registered	0	0	0	Home	Heart diseases	Health Facility Death Report	80	2	0	0	1	0	1	1
3	1	9	Anglican	Married/ Living as married/ Cohabiting	Parent	85	Female	Peasant	Yes		Did not know death should be registered	Yes	0	0	Home	Malaria	Health Facility Death Report	49	2	1	0	1	1	1	1
2	1	6	Anglican	Married/ Living as married/ Cohabiting	Spouse	19	Female	Peasant	Yes		Did not know death should be registered	0	0	0	Government health facility	Heart diseases	Health Facility Death Report	23	2	1	0	1	0	1	1
2	1	5	Muslim	Widowed	Others (Specify)	73	Female	Peasant	No		Did not know death should be registered	0	0	0	Government health facility	Heart diseases		84	2	0	0	0	0	0	1
1	2	4	Muslim	Widowed	Spouse	28	Female	Unemployed	Yes		Does not know where to register	0	0	0	Home	Others (Specify)	Health Facility Death Report	32	3	1	0	1	0	0	1
1	2	6	Pentecostal	Widowed	Parent	74	Female	Unemployed	Yes		Costs too much	0	Yes	Yes	Government health facility	Diabetes	Postmortem report	40	3	3	0	1	1	0	1
2	1	8	Anglican	Married/ Living as married/ Cohabiting	Others (Specify)	1	Female	Not Applicable	No		Did not know death should be registered	0	0	0	Government health facility	Malaria		57	2	1	0	0	0	1	1
2	1	13	Muslim	Married/ Living as married/ Cohabiting	Parent	78	Female	Peasant	No		Other reason (specify)	0	0	0	Private health facility	Malaria		51	3	2	0	0	0	0	1
5	1	4	Anglican	Married/ Living as married/ Cohabiting	Brother/ Sister	37	Female	Peasant	No		Did not know death should be registered	0	0	0	Government health facility	Malaria		56	2	1	0	0	0	0	1
3	1	6	Roman Catholic	Never married	Others (Specify)	32	Female	Own business	No		Does not know where to register	0	0	0	Government health facility	Respiratory diseases		57	2	1	0	0	0	0	0
1	2	4	Anglican	Widowed	Child	17	Female	Not Applicable	Yes		Did not know death should be registered	0	0	0	Private health facility	Malaria	L.C letter	45	4	1	0	0	1	0	1
4	1	10	Roman Catholic	Married/ Living as married/ Cohabiting	Others (Specify)	37	Female	Peasant	No		Did not know death should be registered	0	0	0	Home	HIV/AIDS		45	2	2	0	0	0	0	1
3	1	5	Roman Catholic	Married/ Living as married/ Cohabiting	Child	13	Female	Not Applicable	No		Did not know death should be registered	0	0	0	Other (Specify)	Anaemia		49	5	2	0	0	1	1	1
5	1	5	Anglican	Married/ Living as married/ Cohabiting	Child	24	Female	Peasant	No		Did not know death should be registered	0	0	0	Home	Others (Specify)		70	2	1	0	0	0	1	1
5	1	7	Roman Catholic	Married/ Living as married/ Cohabiting	Brother/ Sister	30	Female	Peasant	No		Did not know death should be registered	0	0	0	Private health facility	Respiratory diseases		58	3	2	0	0	1	0	1
2	1	4	Muslim	Married/ Living as married/ Cohabiting	Child	4	Female	Not Applicable	No		Did not know death should be registered	0	0	0	Government health facility	Congenital illness		55	3	1	0	0	1	1	1
2	1	10	Roman Catholic	Married/ Living as married/ Cohabiting	Child	4	Female	Not Applicable	Yes		Does not know where to register	0	0	0	Government health facility	Cancers	Health Facility Death Report	43	3	2	0	1	0	1	1
3	1	6	Anglican	Married/ Living as married/ Cohabiting	Parent	69	Female	Peasant	Yes		Did not know death should be registered	0	0	0	Home	Cancers	Health Facility Death Report	36	2	2	0	1	1	1	1
2	1	8	Anglican	Married/ Living as married/ Cohabiting	Parent	99	Female	Unemployed	No		Did not know death should be registered	0	0	0	Home	Digestive system disease		67	2	1	0	0	1	1	1
1	2	5	Roman Catholic	Married/ Living as married/ Cohabiting	Parent	67	Female	Peasant	Yes		Does not know where to register	0	0	0	Government health facility	Respiratory diseases	Health Facility Death Report	34	3	2	0	1	1	0	1
2	1	9	Muslim	Married/ Living as married/ Cohabiting	Parent	80	Female	Peasant	No		Other reason (specify)	0	0	0	Home	Cancers		63	2	2	0	0	3	0	1
2	1	6	Anglican	Married/ Living as married/ Cohabiting	Child	2	Female	Not Applicable	Yes		Did not know death should be registered	0	0	0	Government health facility	Anaemia	Health Facility Death Report	37	4	3	0	1	1	0	1
4	2	4	Anglican	Married/ Living as married/ Cohabiting	Parent	72	Female	Peasant	No		Did not know death should be registered	0	0	0	Home	Malaria		27	3	1	0	0	0	0	1
3	1	9	Roman Catholic	Married/ Living as married/ Cohabiting	Parent	77	Female	Peasant	No		Did not know death should be registered	0	0	0	Government health facility	Heart diseases		46	2	1	0	0	1	1	1
3	1	11	Roman Catholic	Married/ Living as married/ Cohabiting	Brother/ Sister	27	Female	Own business	No		Did not know death should be registered	0	0	0	Government health facility	Pregnancy related complications		32	3	2	0	0	0	0	1
2	1	6	Anglican	Divorced/ Separated	Brother/ Sister	40	Female	Paid employment (gov’t)	No		Does not know why the death was not registered	0	0	0	Home	Witchcraft		50	3	1	0	0	0	0	1
4	1	6	Roman Catholic	Married/ Living as married/ Cohabiting	Parent	86	Female	Peasant	Yes		Did not know death should be registered	0	0	0	Government health facility	Others (Specify)	Health Facility Death Report	48	2	1	0	1	1	1	1
3	1	7	Anglican	Married/ Living as married/ Cohabiting	Child	12	Female	Not Applicable	Yes		Costs too much	Yes	0	0	Government health facility	Anaemia	Health Facility Death Report	53	2	1	0	1	1	1	1
4	2	3	Roman Catholic	Widowed	Parent	70	Female	Peasant	No		Did not know death should be registered	0	0	0	Home	Heart diseases		50	2	0	0	0	1	0	1
4	2	8	Pentecostal	Married/ Living as married/ Cohabiting	Others (Specify)	30	Female	Unemployed	No		Did not know death should be registered	0	0	0	Home	HIV/AIDS		33	2	2	0	0	0	1	1
1	2	8	Roman Catholic	Never married	Parent	75	Female	Unemployed	Yes		Did not know death should be registered	0	0	0	Private health facility	Diabetes	L.C letter	48	3	2	0	0	0	1	1
2	1	5	Anglican	Married/ Living as married/ Cohabiting	Parent	69	Female	Peasant	No		Other reason (specify)	0	0	0	Home	Cancers		38	3	2	0	0	0	1	1
4	2	5	Roman Catholic	Married/ Living as married/ Cohabiting	Child	0	Female	Not Applicable	Yes		Did not know death should be registered	0	0	0	Government health facility	Congenital illness	Health Facility Death Report	45	3	2	0	1	0	0	1
4	1	4	Roman Catholic	Divorced/ Separated	Others (Specify)	26	Female	Own business	No		Did not know death should be registered	0	0	0	Home	HIV/AIDS		55	2	1	0	0	1	0	1
3	1	4	Roman Catholic	Married/ Living as married/ Cohabiting	Spouse	26	Female	Peasant	No		Does not know why the death was not registered	0	0	0	Government health facility	Accident		31	2	1	0	0	1	1	1
4	1	4	Roman Catholic	Divorced/ Separated	Others (Specify)	75	Female	Peasant	No		Did not know death should be registered	0	0	0	Home	Respiratory diseases		28	2	1	0	0	0	0	1
5	1	2	Anglican	Widowed	Mother in law/ Father in law	99	Female	Peasant	No		Did not know death should be registered	0	0	0	Home	Cancers		65	2	3	0	0	0	1	1
4	1	7	Muslim	Never married	Spouse	60	Female	Own business	Yes		Other reason (specify)	0	0	0	Government health facility	Liver disease	Health Facility Death Report	56	3	1	0	1	3	1	1
3	1	7	Roman Catholic	Married/ Living as married/ Cohabiting	Child	4	Female	Not Applicable	Yes		Other reason (specify)	0	0	0	Home	Malaria	L.C letter	57	2	1	0	0	3	0	1
4	1	3	Roman Catholic	Married/ Living as married/ Cohabiting	Child	3	Female	Not Applicable	Yes		Did not know death should be registered	0	0	0	Government health facility	Malaria	Health Facility Death Report	57	2	1	0	1	0	0	1
3	1	1	Roman Catholic	Widowed	Spouse	20	Female	Peasant	No		Does not know why the death was not registered	0	0	0	Government health facility	Heart diseases		24	2	1	0	0	0	0	1
1	2	11	Muslim	Married/ Living as married/ Cohabiting	Parent	1	Female	Not Applicable	Yes		Did not know death should be registered	0	0	0	Government health facility	Childhood illness	Health Facility Death Report	45	3	1	0	1	0	0	1
4	1	5	Pentecostal	Widowed	Brother/ Sister	36	Female	Peasant	No		Did not know death should be registered	0	0	0	Home	Respiratory diseases		82	2	1	0	0	0	0	1
4	2	3	Roman Catholic	Widowed	Child	22	Female	Own business	No		Did not know death should be registered	0	0	0	Home	Cancers		76	3	1	0	0	0	1	1
1	2	6	Roman Catholic	Married/ Living as married/ Cohabiting	Others (Specify)	1	Female	Not Applicable	Yes		Did not know death should be registered	0	0	0	Government health facility	Congenital illness	Health Facility Death Report	49	3	1	0	1	0	0	1
1	2	4	Anglican	Widowed	Spouse	28	Female	Own business	No		Did not know death should be registered	0	0	0	Other (Specify)	I don’t know		37	3	3	0	0	0	0	1
1	2	4	Muslim	Divorced/ Separated	Parent	80	Female	Own business	No		Does not know where to register	0	0	0	Home	Others (Specify)		62	3	1	0	0	0	0	1
5	2	6	Anglican	Widowed	Spouse	80	Female	Peasant	No		Did not know death should be registered	0	0	0	Home	Respiratory diseases		87	2	0	0	0	1	1	1
2	1	12	Muslim	Married/ Living as married/ Cohabiting	Parent	78	Female	Unemployed	No		Did not know death should be registered	0	0	0	Other (Specify)	Heart diseases		42	3	1	0	0	1	1	1
3	1	1	Anglican	Never married	Parent	72	Female	Peasant	No		Does not know where to register	Yes	0	0	Home	Cancers		58	2	1	0	0	3	1	0
1	2	7	Roman Catholic	Widowed	Child	35	Female	Own business	No		Did not know death should be registered	0	0	0	Home	Others (Specify)		65	6	0	0	0	0	0	1
3	1	7	Roman Catholic	Widowed	Spouse	31	Female	Peasant	No		Did not know death should be registered	0	0	0	Private health facility	Heart diseases		40	2	1	0	0	0	0	0
4	2	12	Roman Catholic	Married/ Living as married/ Cohabiting	Parent	59	Female	Peasant	No		Other reason (specify)	0	0	0	Government health facility	Respiratory diseases		47	3	1	0	0	3	0	1
4	1	2	Roman Catholic	Widowed	Child	29	Female	Peasant	Yes		Must travel too far	0	0	0	Government health facility	Malaria	Health Facility Death Report	71	2	1	0	1	1	1	1
3	1	5	Roman Catholic	Married/ Living as married/ Cohabiting	Mother in law/ Father in law	66	Female	Peasant	Yes		Does not know why the death was not registered	0	0	0	Private health facility	Digestive system disease	Health Facility Death Report	28	4	2	0	1	3	0	1
5	2	6	Roman Catholic	Married/ Living as married/ Cohabiting	Spouse	54	Female	Peasant	Yes	Inheritance purposes		Yes	Yes	Yes	Government health facility	Cancers	Death certificate	62	3	3	1	1	3	1	1
2	1	8	SDA	Widowed	Parent	96	Female	Unemployed	No		Did not know death should be registered	0	0	0	Home	Heart diseases		79	2	1	0	0	3	0	1
3	1	2	Roman Catholic	Divorced/ Separated	Child	20	Female	Unemployed	No		Other reason (specify)	0	0	0	Government health facility	HIV/AIDS		44	6	1	0	0	1	1	1
2	1	6	Anglican	Widowed	Child	43	Female	Own business	No		Did not know death should be registered	0	0	0	Private health facility	Heart diseases		61	2	1	0	0	0	0	1
5	1	2	Pentecostal	Married/ Living as married/ Cohabiting	Child	0	Female	Not Applicable	Yes		Did not know death should be registered	0	0	0	Private health facility	Congenital illness	Health Facility Death Report	31	3	1	0	1	0	1	1
2	1	5	Muslim	Widowed	Spouse	57	Female	Peasant	No		Did not know death should be registered	0	0	0	Government health facility	Malaria		73	2	0	0	0	0	1	1
4	2	8	Pentecostal	Divorced/ Separated	Parent	80	Female	Unemployed	Yes		Did not know death should be registered	0	0	0	Home	Diabetes	L.C letter	58	2	0	0	0	0	0	1
5	1	4	Roman Catholic	Married/ Living as married/ Cohabiting	Child	0	Female	Not Applicable	No		Did not know death should be registered	0	0	0	Government health facility	Pregnancy related complications		35	4	1	0	0	0	0	1
2	1	2	Anglican	Married/ Living as married/ Cohabiting	Brother/ Sister	86	Female	Unemployed	No		Costs too much	Yes	0	0	Home	Respiratory diseases		71	4	3	0	0	3	1	1
5	2	5	Roman Catholic	Widowed	Spouse	55	Female	Paid employment (gov’t)	Yes		Did not know death should be registered	0	0	0	Private health facility	Respiratory diseases	Health Facility Death Report	60	2	2	0	1	0	0	1
5	1	4	Anglican	Married/ Living as married/ Cohabiting	Child	3	Female	Not Applicable	No		Did not know death should be registered	0	0	0	Home	I don’t know		29	2	1	0	0	0	0	1
3	1	5	SDA	Married/ Living as married/ Cohabiting	Child	23	Female	Peasant	Yes		Did not know death should be registered	0	Yes	0	Private health facility	HIV/AIDS	Health Facility Death Report	49	2	2	0	1	3	1	1
5	1	6	Pentecostal	Married/ Living as married/ Cohabiting	Mother in law/ Father in law	45	Female	Peasant	No		Did not know death should be registered	0	0	0	Home	Cancers		31	2	2	0	0	0	0	1
5	1	4	Anglican	Married/ Living as married/ Cohabiting	Child	13	Female	Not Applicable	No		Did not know death should be registered	0	0	0	Government health facility	I don’t know		65	2	1	0	0	1	0	1
5	1	5	Roman Catholic	Married/ Living as married/ Cohabiting	Others (Specify)	83	Female	Unemployed	No		Did not know death should be registered	0	0	0	Government health facility	Respiratory diseases		79	2	2	0	0	1	1	1
1	2	5	Roman Catholic	Married/ Living as married/ Cohabiting	Brother/ Sister	27	Female	Paid employment (private)	Yes	Access to insurance benefits		0	Yes	0	Private health facility	Pregnancy related complications	Death certificate	56	5	3	1	1	3	1	1
2	1	9	Anglican	Married/ Living as married/ Cohabiting	Mother in law/ Father in law	80	Female	Unemployed	No		Did not know death should be registered	0	0	0	Home	Respiratory diseases		48	3	1	0	0	0	0	1
5	1	6	Anglican	Widowed	Child	42	Female	Peasant	No		Did not know death should be registered	0	0	0	Home	Accident		63	2	1	0	0	0	0	1
5	1	5	Roman Catholic	Married/ Living as married/ Cohabiting	Spouse	48	Female	Peasant	No		Other reason (specify)	0	0	0	Private health facility	Digestive system disease		50	2	1	0	0	1	1	1
1	2	15	Roman Catholic	Divorced/ Separated	Brother/ Sister	43	Female	Own business	Yes	Other (Specify)		0	Yes	0	Government health facility	Accident	Death certificate	39	1	3	1	1	1	0	1
3	1	4	Pentecostal	Married/ Living as married/ Cohabiting	Child	3	Female	Not Applicable	No		Did not know death should be registered	0	0	0	Home	Malaria		32	2	2	0	0	0	1	1
5	2	2	Anglican	Never married	Parent	60	Female	Peasant	No		Did not know death should be registered	0	0	0	Home	Heart diseases		45	2	1	0	0	0	0	1
3	1	6	Anglican	Widowed	Parent	78	Female	Peasant	No		Did not know death should be registered	0	0	0	Home	Heart diseases		39	2	1	0	0	1	0	0
3	1	3	Anglican	Widowed	Spouse	57	Female	Peasant	No		Does not know where to register	0	0	0	Other (Specify)	Accident		63	2	1	0	0	1	1	1
5	1	12	Anglican	Married/ Living as married/ Cohabiting	Parent	52	Female	Peasant	No		Did not know death should be registered	0	0	0	Home	I don’t know		42	3	1	0	0	0	1	1
5	2	4	Roman Catholic	Married/ Living as married/ Cohabiting	Child	0	Female	Not Applicable	No		Did not know death should be registered	0	0	0	Government health facility	Congenital illness		28	3	1	0	0	0	0	0
3	1	6	Anglican	Married/ Living as married/ Cohabiting	Mother in law/ Father in law	81	Female	Peasant	No		Does not know where to register	0	0	0	Home	Others (Specify)		25	3	1	0	0	1	0	1
5	1	4	Roman Catholic	Widowed	Parent	90	Female	Peasant	No		Did not know death should be registered	0	0	0	Private health facility	Digestive system disease		51	3	1	0	0	0	0	1
3	1	30	Pentecostal	Widowed	Child	38	Female	Own business	Yes	Other (Specify)		0	Yes	Yes	Private health facility	I don’t know	Death certificate	63	2	2	1	1	3	1	1
3	1	6	Roman Catholic	Married/ Living as married/ Cohabiting	Brother/ Sister	20	Female	Unemployed	No		Does not know why the death was not registered	0	0	0	Government health facility	Heart diseases		35	2	0	0	0	0	1	0
2	1	15	Muslim	Married/ Living as married/ Cohabiting	Others (Specify)	30	Female	Own business	No		Did not know death should be registered	0	0	0	Private health facility	Heart diseases		25	3	2	0	0	0	0	1
5	1	7	Anglican	Married/ Living as married/ Cohabiting	Mother in law/ Father in law	86	Female	Peasant	No		Did not know death should be registered	0	0	0	Home	I don’t know		67	3	1	0	0	0	1	1
3	1	8	Roman Catholic	Widowed	Spouse	65	Female	Peasant	Yes		Other reason (specify)	0	0	0	Private health facility	Malaria	Health Facility Death Report	84	6	2	0	1	1	0	1
1	2	4	Roman Catholic	Married/ Living as married/ Cohabiting	Parent	63	Female	Peasant	Yes		Did not know death should be registered	0	0	0	Government health facility	Others (Specify)	Postmortem report	30	3	1	0	1	0	0	1
3	1	6	Anglican	Divorced/ Separated	Mother in law/ Father in law	98	Female	Peasant	No		Did not know death should be registered	0	0	0	Home	Childhood illness		40	3	1	0	0	1	0	1
5	2	5	Anglican	Married/ Living as married/ Cohabiting	Brother/ Sister	38	Female	Paid employment (private)	Yes		Did not know death should be registered	0	0	0	Government health facility	HIV/AIDS	Health Facility Death Report	31	4	1	0	1	0	1	1
4	1	3	Roman Catholic	Married/ Living as married/ Cohabiting	Child	0	Female	Not Applicable	Yes		Did not know death should be registered	0	0	0	Home	Malaria	L.C letter	32	2	0	0	0	1	1	1
2	1	10	Muslim	Married/ Living as married/ Cohabiting	Parent	82	Female	Unemployed	No		Did not know death should be registered	0	0	0	Home	Respiratory diseases		40	3	1	0	0	0	1	1
3	1	8	Roman Catholic	Divorced/ Separated	Parent	79	Female	Peasant	No		Did not know death should be registered	0	0	0	Home	Others (Specify)		57	2	1	0	0	1	0	1
3	1	1	Roman Catholic	Married/ Living as married/ Cohabiting	Spouse	65	Female	Peasant	No		Did not know death should be registered	0	0	0	Other (Specify)	Accident		76	3	0	0	0	0	0	0
5	1	4	Roman Catholic	Married/ Living as married/ Cohabiting	Mother in law/ Father in law	80	Female	Peasant	No		Did not know death should be registered	0	0	0	Home	Heart diseases		27	4	1	0	0	0	0	1
5	1	14	Muslim	Married/ Living as married/ Cohabiting	Brother/ Sister	63	Female	Own business	No		Does not know why the death was not registered	0	0	0	Private health facility	Heart diseases		70	3	1	0	0	1	1	1
1	2	5	Anglican	Never married	Brother/ Sister	76	Female	Unemployed	Yes		Did not know death should be registered	0	0	0	Home	Others (Specify)	Health Facility Death Report	80	3	3	0	1	1	0	1
2	1	4	Muslim	Married/ Living as married/ Cohabiting	Parent	88	Female	Peasant	No		Did not know death should be registered	0	0	0	Home	Heart diseases		42	2	2	0	0	1	0	1
3	1	6	Pentecostal	Married/ Living as married/ Cohabiting	Others (Specify)	1	Female	Not Applicable	No		Did not know death should be registered	Yes	0	0	Government health facility	Malaria		60	2	1	0	0	0	1	1
3	1	5	Roman Catholic	Married/ Living as married/ Cohabiting	Child	15	Female	Not Applicable	No		Did not know death should be registered	0	0	0	Government health facility	HIV/AIDS		48	2	1	0	0	1	1	1
1	2	4	Roman Catholic	Divorced/ Separated	Others (Specify)	0	Female	Not Applicable	Yes		Other reason (specify)	0	0	0	Government health facility	Heart diseases	Health Facility Death Report	63	1	1	0	1	0	1	1
2	1	14	Muslim	Married/ Living as married/ Cohabiting	Child	40	Female	Own business	No		Did not know death should be registered	0	0	0	Home	Heart diseases		75	2	1	0	0	0	1	1
1	2	6	Anglican	Married/ Living as married/ Cohabiting	Child	0	Female	Not Applicable	No		Does not know why the death was not registered	0	0	0	Government health facility	Malaria		48	3	2	0	0	0	0	1
2	1	8	Muslim	Married/ Living as married/ Cohabiting	Parent	70	Female	Unemployed	No		Other reason (specify)	0	0	0	Home	Malaria		54	2	2	0	0	1	1	1
2	1	9	Anglican	Married/ Living as married/ Cohabiting	Child	28	Female	Unemployed	No		Did not know death should be registered	0	0	0	Government health facility	HIV/AIDS		46	3	2	0	0	0	0	1
2	1	9	Muslim	Married/ Living as married/ Cohabiting	Child	4	Female	Not Applicable	Yes		Does not know why the death was not registered	0	0	0	Private health facility	Malaria	Health Facility Death Report	36	2	2	0	1	0	0	1
5	1	3	Roman Catholic	Widowed	Others (Specify)	45	Female	Paid employment (gov’t)	Yes		Costs too much	0	0	0	Government health facility	Diabetes	Health Facility Death Report	79	2	1	0	1	3	0	1
5	1	3	Anglican	Divorced/ Separated	Parent	70	Female	Peasant	No		Did not know death should be registered	0	0	0	Home	I don’t know		44	3	1	0	0	0	0	1
4	2	15	Anglican	Divorced/ Separated	Child	33	Female	Peasant	No		Did not know death should be registered	0	0	0	Other (Specify)	Pregnancy related complications		66	6	1	0	0	0	0	1
2	1	7	Anglican	Married/ Living as married/ Cohabiting	Parent	83	Female	Peasant	No		Did not know death should be registered	0	0	0	Home	Malaria		73	2	1	0	0	0	0	1
3	1	7	Anglican	Married/ Living as married/ Cohabiting	Brother/ Sister	68	Female	Peasant	Yes		Does not know where to register	0	0	0	Government health facility	HIV/AIDS	Health Facility Death Report	74	2	3	0	1	1	0	1
3	1	6	Roman Catholic	Married/ Living as married/ Cohabiting	Spouse	56	Female	Peasant	No		Does not know where to register	0	0	0	Home	Heart diseases		69	2	1	0	0	0	1	1
2	1	16	Roman Catholic	Married/ Living as married/ Cohabiting	Child	27	Female	Peasant	Yes		Other reason (specify)	0	0	0	Government health facility	Others (Specify)	Health Facility Death Report	99	3	1	0	1	3	1	1
2	1	13	Muslim	Married/ Living as married/ Cohabiting	Others (Specify)	0	Female	Not Applicable	No		Did not know death should be registered	0	0	0	Home	Congenital illness		45	3	1	0	0	0	1	1
4	1	6	Roman Catholic	Divorced/ Separated	Child	5	Female	Not Applicable	Yes		Other reason (specify)	0	0	0	Home	I don’t know	L.C letter	30	2	1	0	0	3	1	1
4	1	8	Anglican	Widowed	Child	36	Female	Own business	Yes		Did not know death should be registered	0	0	0	Home	Others (Specify)	L.C letter	80	2	1	0	0	0	0	1
4	2	2	Roman Catholic	Married/ Living as married/ Cohabiting	Parent	60	Female	Peasant	Yes		Did not know death should be registered	0	0	0	Private health facility	HIV/AIDS	Health Facility Death Report	30	3	1	0	1	0	0	1
4	1	10	Roman Catholic	Married/ Living as married/ Cohabiting	Child	0	Female	Not Applicable	Yes		Other reason (specify)	0	0	0	Other (Specify)	Respiratory diseases	Others (Specify)	56	2	0	0	0	3	0	1
4	1	1	Pentecostal	Widowed	Child	40	Female	Peasant	No		Did not know death should be registered	0	0	0	Home	HIV/AIDS		68	2	0	0	0	0	0	1
4	1	5	Roman Catholic	Married/ Living as married/ Cohabiting	Child	26	Female	Peasant	Yes		Did not know death should be registered	0	0	0	Government health facility	Digestive system disease	Health Facility Death Report	53	2	1	0	1	1	1	1
2	1	10	Muslim	Divorced/ Separated	Child	41	Female	Own business	No		Did not know death should be registered	0	0	0	Government health facility	I don’t know		58	2	0	0	0	0	0	1
5	1	7	Roman Catholic	Married/ Living as married/ Cohabiting	Child	25	Female	Paid employment (private)	Yes		Did not know death should be registered	0	0	0	Government health facility	Respiratory diseases	Health Facility Death Report	65	4	1	0	1	0	0	1
4	1	5	Roman Catholic	Married/ Living as married/ Cohabiting	Child	0	Female	Not Applicable	Yes		Did not know death should be registered	0	0	0	Government health facility	HIV/AIDS	Health Facility Death Report	37	3	2	0	1	0	1	1
4	2	5	Pentecostal	Married/ Living as married/ Cohabiting	Brother/ Sister	25	Female	Own business	No		Did not know death should be registered	0	0	0	Home	HIV/AIDS		24	3	1	0	0	0	1	1
2	1	5	Muslim	Widowed	Child	26	Female	Peasant	No		Other reason (specify)	0	0	0	Private health facility	Malaria		69	2	0	0	0	1	0	1
2	1	9	Muslim	Married/ Living as married/ Cohabiting	Mother in law/ Father in law	75	Female	Peasant	No		Does not know why the death was not registered	0	0	0	Home	Respiratory diseases		28	2	1	0	0	0	1	1
1	2	8	Pentecostal	Widowed	Spouse	57	Female	Housewife	Yes	Legal requirement		0	0	0	Home	I don’t know	Death certificate	84	3	2	1	1	0	0	1
2	1	12	Anglican	Widowed	Child	42	Female	Own business	No		Other reason (specify)	0	0	0	Government health facility	Cancers		67	2	1	0	0	0	1	1
3	1	3	Roman Catholic	Married/ Living as married/ Cohabiting	Parent	90	Female	Peasant	No		Does not know why the death was not registered	0	0	0	Home	Witchcraft		32	2	1	0	0	3	0	1
1	2	6	Anglican	Married/ Living as married/ Cohabiting	Parent	47	Female	Own business	Yes		Did not know death should be registered	0	0	0	Government health facility	Cancers	Health Facility Death Report	38	4	2	0	1	0	0	1
1	2	7	Roman Catholic	Widowed	Others (Specify)	19	Female	Unemployed	Yes		Did not know death should be registered	0	0	0	Home	Others (Specify)	L.C letter	62	3	1	0	0	3	1	1
3	1	14	Roman Catholic	Married/ Living as married/ Cohabiting	Brother/ Sister	28	Female	Peasant	No		Did not know death should be registered	0	0	0	Home	Malaria		30	2	0	0	0	0	0	1
1	2	7	Pentecostal	Divorced/ Separated	Parent	75	Female	Unemployed	Yes		Did not know death should be registered	0	0	0	Home	I don’t know	L.C letter	48	3	2	0	0	0	0	1
5	1	5	Anglican	Widowed	Parent	92	Female	Peasant	Yes		Did not know death should be registered	0	0	0	Government health facility	Heart diseases	Health Facility Death Report	48	2	1	0	1	0	1	1
5	1	5	Anglican	Never married	Parent	80	Female	Peasant	No		Did not know death should be registered	0	0	0	Home	Respiratory diseases		39	4	3	0	0	0	1	1
1	2	10	Pentecostal	Widowed	Others (Specify)	8	Female	Not Applicable	Yes		Other reason (specify)	0	0	0	Private health facility	Malaria	Health Facility Death Report	60	5	3	0	1	1	0	1
2	1	10	Muslim	Divorced/ Separated	Child	0	Female	Not Applicable	Yes		Other reason (specify)	0	0	0	Government health facility	Congenital illness	Health Facility Death Report	34	1	1	0	1	0	1	1
4	1	7	SDA	Married/ Living as married/ Cohabiting	Parent	46	Female	Peasant	No		Did not know death should be registered	0	0	0	Private health facility	Diabetes		28	3	1	0	0	1	0	0
3	1	8	Roman Catholic	Married/ Living as married/ Cohabiting	Parent	99	Female	Peasant	No		Did not know death should be registered	0	0	0	Home	I don’t know		43	2	1	0	0	1	1	1
5	2	7	Anglican	Widowed	Child	39	Female	Peasant	No		Did not know death should be registered	0	0	0	Private health facility	HIV/AIDS		59	2	1	0	0	0	0	1
2	1	8	Pentecostal	Married/ Living as married/ Cohabiting	Child	6	Female	Not Applicable	Yes		Did not know death should be registered	0	0	0	Government health facility	Anaemia	Health Facility Death Report	45	3	1	0	1	0	0	0
1	2	5	Other	Widowed	Spouse	66	Female	Housewife	Yes	Legal requirement		0	0	0	Government health facility	Kidney disease	Death certificate	75	6	3	1	1	3	0	1
2	1	3	Anglican	Married/ Living as married/ Cohabiting	Child	5	Female	Not Applicable	No		Did not know death should be registered	0	0	0	Government health facility	Respiratory diseases		50	2	0	0	0	0	0	1
1	2	2	Roman Catholic	Divorced/ Separated	Others (Specify)	0	Female	Not Applicable	No		Did not know death should be registered	0	0	0	Home	Accident		34	4	1	0	0	0	0	1
3	1	3	Roman Catholic	Married/ Living as married/ Cohabiting	Child	0	Female	Not Applicable	No		Did not know death should be registered	0	0	0	Government health facility	Pregnancy related complications		29	2	1	0	0	3	0	1
4	2	7	Roman Catholic	Divorced/ Separated	Child	9	Female	Not Applicable	No		Did not know death should be registered	0	0	0	Home	Malaria		38	2	1	0	0	0	0	1
4	1	1	Roman Catholic	Divorced/ Separated	Child	0	Female	Not Applicable	Yes		Other reason (specify)	0	0	0	Government health facility	Congenital illness	Health Facility Death Report	23	2	1	0	1	1	1	1
1	2	9	Pentecostal	Married/ Living as married/ Cohabiting	Parent	82	Female	Unemployed	No		Did not know death should be registered	0	0	0	Home	Diabetes		59	3	2	0	0	0	0	1
2	1	6	Anglican	Married/ Living as married/ Cohabiting	Parent	62	Female	Peasant	No		Did not know death should be registered	0	0	0	Government health facility	Heart diseases		52	2	1	0	0	3	1	1
2	1	8	Anglican	Married/ Living as married/ Cohabiting	Spouse	66	Female	Peasant	Yes		Did not know death should be registered	0	0	0	Government health facility	Heart diseases	Health Facility Death Report	80	2	2	0	1	0	0	1
5	1	4	Anglican	Divorced/ Separated	Parent	80	Female	Peasant	No		Did not know death should be registered	0	0	0	Private health facility	Heart diseases		38	3	1	0	0	0	0	1
1	2	5	Pentecostal	Widowed	Child	23	Female	Paid employment (private)	Yes	Access to insurance benefits		0	Yes	0	Home	Respiratory diseases	Death certificate	44	3	1	1	1	1	0	1
1	2	2	Pentecostal	Married/ Living as married/ Cohabiting	Brother/ Sister	37	Female	Own business	No		Does not know why the death was not registered	0	0	0	Home	Cancers		31	4	3	0	0	0	0	1
5	1	5	Pentecostal	Divorced/ Separated	Parent	95	Female	Peasant	No		Did not know death should be registered	0	0	0	Private health facility	Heart diseases		50	2	1	0	0	0	0	1
4	2	5	Roman Catholic	Divorced/ Separated	Others (Specify)	52	Female	Own business	Yes		Did not know death should be registered	0	0	0	Government health facility	HIV/AIDS	Health Facility Death Report	27	2	1	0	1	0	0	1
2	1	7	Muslim	Divorced/ Separated	Parent	86	Female	Peasant	Yes		Did not know death should be registered	0	0	0	Private health facility	Congenital illness	Health Facility Death Report	58	2	1	0	1	0	1	1
5	2	10	Pentecostal	Divorced/ Separated	Parent	75	Female	Peasant	No		Does not know where to register	0	0	0	Private health facility	Diabetes		38	2	2	0	0	0	0	1
3	1	11	Roman Catholic	Never married	Parent	40	Female	Peasant	Yes		Did not know death should be registered	0	0	0	Government health facility	Heart diseases	Health Facility Death Report	29	2	1	0	1	0	1	1
3	1	7	Anglican	Married/ Living as married/ Cohabiting	Mother in law/ Father in law	99	Female	Peasant	No		Did not know death should be registered	0	0	0	Home	Malaria		35	2	0	0	0	0	1	1
2	1	9	Muslim	Married/ Living as married/ Cohabiting	Others (Specify)	2	Female	Not Applicable	No		Did not know death should be registered	0	0	0	Government health facility	Anaemia		58	2	1	0	0	0	0	0
1	2	6	Roman Catholic	Married/ Living as married/ Cohabiting	Others (Specify)	74	Female	Paid employment (private)	Yes		Did not know death should be registered	0	0	0	Private health facility	Cancers	Health Facility Death Report	25	3	1	0	1	0	1	1
4	1	2	Roman Catholic	Married/ Living as married/ Cohabiting	Child	4	Female	Not Applicable	Yes		Did not know death should be registered	0	0	0	Government health facility	I don’t know	Health Facility Death Report	40	3	1	0	1	0	0	1
4	1	4	Anglican	Widowed	Spouse	75	Female	Peasant	Yes		Did not know death should be registered	0	0	0	Home	Malaria	L.C letter	79	2	1	0	0	1	0	1
5	2	3	Anglican	Widowed	Child	50	Female	Own business	No		Did not know death should be registered	0	0	0	Government health facility	I don’t know		80	2	1	0	0	0	1	1
4	2	3	Anglican	Married/ Living as married/ Cohabiting	Child	2	Female	Not Applicable	No		Did not know death should be registered	0	0	0	Government health facility	I don’t know		27	3	1	0	0	3	1	1
4	1	7	Muslim	Married/ Living as married/ Cohabiting	Child	15	Female	Not Applicable	No		Other reason (specify)	0	0	0	Government health facility	Malaria		48	3	2	0	0	3	1	1
1	2	4	Roman Catholic	Married/ Living as married/ Cohabiting	Others (Specify)	45	Female	Own business	Yes		Did not know death should be registered	0	0	0	Government health facility	HIV/AIDS	Health Facility Death Report	35	4	2	0	1	0	0	1
2	1	6	Anglican	Married/ Living as married/ Cohabiting	Child	0	Female	Not Applicable	No		Does not know why the death was not registered	0	0	0	Government health facility	Congenital illness		43	2	2	0	0	0	0	1
4	1	9	Pentecostal	Married/ Living as married/ Cohabiting	Child	7	Female	Not Applicable	Yes		Did not know death should be registered	0	0	0	Home	Others (Specify)	L.C letter	38	2	1	0	0	1	0	1
5	1	7	Anglican	Married/ Living as married/ Cohabiting	Brother/ Sister	25	Female	Own business	No		Did not know death should be registered	0	0	0	Government health facility	Others (Specify)		35	2	2	0	0	0	0	1
3	1	1	Anglican	Widowed	Child	39	Female	Unemployed	Yes		Other reason (specify)	0	0	0	Government health facility	Mental illness	Health Facility Death Report	56	2	0	0	1	0	0	1
5	1	6	Muslim	Married/ Living as married/ Cohabiting	Spouse	56	Female	Peasant	No		Did not know death should be registered	0	0	0	Home	Malaria		71	2	2	0	0	1	0	1
2	1	6	Anglican	Married/ Living as married/ Cohabiting	Child	36	Female	Own business	Yes		Did not know death should be registered	0	0	0	Government health facility	HIV/AIDS	Health Facility Death Report	56	3	2	0	1	1	0	1
2	1	3	Muslim	Married/ Living as married/ Cohabiting	Child	12	Female	Not Applicable	No		Costs too much	0	0	0	Home	Respiratory diseases		76	2	1	0	0	1	0	1
2	1	5	Roman Catholic	Married/ Living as married/ Cohabiting	Child	1	Female	Not Applicable	No		Other reason (specify)	0	0	0	Home	Childhood illness		49	3	2	0	0	3	1	1
5	2	3	Anglican	Married/ Living as married/ Cohabiting	Child	0	Female	Not Applicable	No		Did not know death should be registered	0	0	0	Government health facility	Congenital illness		27	2	2	0	0	0	0	1
2	1	8	Pentecostal	Married/ Living as married/ Cohabiting	Brother/ Sister	60	Female	Peasant	No		Did not know death should be registered	0	0	0	Home	Witchcraft		54	2	1	0	0	0	1	1
2	2	9	Muslim	Widowed	Others (Specify)	70	Female	Peasant	No		Did not know death should be registered	0	0	0	Home	Heart diseases		60	3	1	0	0	1	0	1
1	2	8	Anglican	Married/ Living as married/ Cohabiting	Parent	70	Female	Unemployed	Yes		Did not know death should be registered	0	Yes	0	Private health facility	Liver disease	Health Facility Death Report	48	1	2	0	1	3	1	1
4	2	7	Roman Catholic	Married/ Living as married/ Cohabiting	Child	20	Female	Own business	No		Did not know death should be registered	0	0	0	Home	Others (Specify)		50	3	1	0	0	0	0	1
3	1	7	Roman Catholic	Married/ Living as married/ Cohabiting	Mother in law/ Father in law	95	Female	Peasant	No		Does not know why the death was not registered	0	0	0	Home	I don’t know		40	3	2	0	0	1	1	0
4	2	5	Muslim	Married/ Living as married/ Cohabiting	Child	0	Female	Not Applicable	Yes		Did not know death should be registered	0	0	0	Government health facility	Congenital illness	Health Facility Death Report	30	3	1	0	1	0	0	1
5	1	8	Anglican	Married/ Living as married/ Cohabiting	Parent	80	Female	Peasant	Yes		Does not know why the death was not registered	Yes	0	0	Government health facility	Respiratory diseases	Health Facility Death Report	53	5	3	0	1	3	1	1
2	1	6	Anglican	Married/ Living as married/ Cohabiting	Others (Specify)	94	Female	Housewife	No		Did not know death should be registered	0	0	0	Home	Congenital illness		35	4	3	0	0	1	1	1
1	2	5	Pentecostal	Divorced/ Separated	Parent	65	Female	Own business	Yes		Did not know death should be registered	0	0	0	Home	Malaria	L.C letter	51	3	1	0	0	1	0	1
4	1	6	Anglican	Widowed	Spouse	83	Female	Peasant	Yes		Did not know death should be registered	0	0	0	Home	Digestive system disease	L.C letter	88	6	0	0	0	1	0	1
2	1	2	Roman Catholic	Married/ Living as married/ Cohabiting	Spouse	35	Female	Peasant	No		Costs too much	0	0	0	Government health facility	Cancers		69	3	2	0	0	1	0	1
1	2	10	Muslim	Married/ Living as married/ Cohabiting	Parent	93	Female	Unemployed	Yes		Did not know death should be registered	0	0	0	Home	Others (Specify)	Health Facility Death Report	56	3	1	0	1	0	0	1
2	1	5	Muslim	Married/ Living as married/ Cohabiting	Others (Specify)	70	Female	Peasant	No		Did not know death should be registered	0	0	0	Government health facility	I don’t know		30	3	1	0	0	0	0	1
2	1	5	Anglican	Divorced/ Separated	Others (Specify)	23	Female	Unemployed	No		Did not know death should be registered	0	0	0	Government health facility	Respiratory diseases		35	2	0	0	0	0	0	1
4	1	8	Anglican	Divorced/ Separated	Brother/ Sister	65	Female	Peasant	Yes		Does not know where to register	0	0	0	Home	HIV/AIDS	L.C letter	70	2	0	0	0	0	1	0
5	1	7	Roman Catholic	Married/ Living as married/ Cohabiting	Others (Specify)	64	Female	Peasant	No		Did not know death should be registered	0	0	0	Private health facility	I don’t know		28	3	1	0	0	0	0	1
1	2	6	Pentecostal	Widowed	Brother/ Sister	23	Female	Unemployed	Yes		Did not know death should be registered	0	0	0	Government health facility	Malaria	Health Facility Death Report	34	3	1	0	1	0	0	1
5	1	3	Other	Widowed	Child	28	Female	Peasant	No		Did not know death should be registered	0	0	0	Home	Heart diseases		46	2	2	0	0	0	0	1
4	2	7	Muslim	Married/ Living as married/ Cohabiting	Brother/ Sister	75	Female	Own business	Yes		Did not know death should be registered	0	0	0	Government health facility	Witchcraft	Health Facility Death Report	65	2	1	0	1	1	1	1
4	1	4	Roman Catholic	Married/ Living as married/ Cohabiting	Child	25	Female	Don't know	No		Did not know death should be registered	0	0	0	Home	Malaria		45	2	1	0	0	0	1	1
3	1	5	Anglican	Married/ Living as married/ Cohabiting	Child	16	Female	Not Applicable	No		Did not know death should be registered	0	0	0	Home	I don’t know		64	4	1	0	0	0	1	1
1	2	6	Anglican	Widowed	Spouse	58	Female	Own business	Yes		Does not know where to register	0	0	0	Government health facility	HIV/AIDS	Health Facility Death Report	67	6	2	0	1	1	0	1
5	1	7	Anglican	Married/ Living as married/ Cohabiting	Spouse	32	Female	Peasant	No		Did not know death should be registered	0	0	0	Government health facility	Pregnancy related complications		38	2	2	0	0	1	0	1
1	2	5	Muslim	Widowed	Spouse	50	Female	Paid employment (private)	No		Does not know why the death was not registered	0	0	0	Home	I don’t know		79	4	1	0	0	0	0	1
1	2	7	Roman Catholic	Widowed	Spouse	67	Female	Own business	Yes		Does not know where to register	0	0	0	Home	Respiratory diseases	L.C letter	75	6	2	0	0	3	0	1
2	1	10	Muslim	Married/ Living as married/ Cohabiting	Child	40	Female	Peasant	No		Other reason (specify)	0	0	0	Home	HIV/AIDS		63	3	2	0	0	3	0	0
4	1	3	Roman Catholic	Married/ Living as married/ Cohabiting	Child	0	Female	Not Applicable	No		Did not know death should be registered	0	0	0	Home	Congenital illness		35	2	1	0	0	0	1	0
1	2	5	Anglican	Divorced/ Separated	Parent	80	Female	Unemployed	Yes		Did not know death should be registered	0	0	0	Home	Digestive system disease	L.C letter	56	3	1	0	0	0	0	1
5	2	8	Roman Catholic	Married/ Living as married/ Cohabiting	Child	17	Female	Unemployed	No		Did not know death should be registered	0	0	0	Home	Cancers		60	2	1	0	0	0	1	1
4	1	9	Roman Catholic	Married/ Living as married/ Cohabiting	Child	16	Female	Not Applicable	Yes		Did not know death should be registered	0	0	0	Government health facility	Respiratory diseases	Health Facility Death Report	78	2	1	0	1	0	1	1
1	2	4	Roman Catholic	Married/ Living as married/ Cohabiting	Parent	87	Female	Peasant	No		Does not know why the death was not registered	0	0	0	Home	Respiratory diseases		52	2	1	0	0	1	0	1
2	1	6	Roman Catholic	Married/ Living as married/ Cohabiting	Brother/ Sister	95	Female	Peasant	Yes		Did not know death should be registered	0	Yes	0	Home	Malaria	Health Facility Death Report	75	2	1	0	1	3	1	1
3	1	9	Anglican	Married/ Living as married/ Cohabiting	Mother in law/ Father in law	73	Female	Own business	Yes		Did not know death should be registered	0	Yes	0	Government health facility	Anaemia	Health Facility Death Report	43	4	3	0	1	1	1	1
2	1	3	Muslim	Married/ Living as married/ Cohabiting	Parent	49	Female	Peasant	No		Did not know death should be registered	0	0	0	Home	Cancers		25	3	2	0	0	0	0	1
1	2	3	Muslim	Married/ Living as married/ Cohabiting	Child	42	Female	Own business	Yes		Did not know death should be registered	0	0	0	Government health facility	Cancers	Health Facility Death Report	72	3	3	0	1	0	0	1
4	2	5	Anglican	Widowed	Child	0	Female	Not Applicable	Yes		Did not know death should be registered	0	0	0	Government health facility	Witchcraft	Health Facility Death Report	50	3	1	0	1	1	0	1
2	1	12	Anglican	Married/ Living as married/ Cohabiting	Brother/ Sister	61	Female	Peasant	No		Did not know death should be registered	0	0	0	Private health facility	Kidney disease		60	2	1	0	0	0	1	1
4	2	6	Anglican	Widowed	Parent	80	Female	Unemployed	No		Other reason (specify)	0	0	0	Home	Heart diseases		61	2	1	0	0	1	0	1
4	2	7	Muslim	Married/ Living as married/ Cohabiting	Child	2	Female	Not Applicable	No		Did not know death should be registered	0	0	0	Other (Specify)	Malaria		60	3	2	0	0	1	0	1
1	2	4	Anglican	Divorced/ Separated	Child	78	Female	Unemployed	Yes		Other reason (specify)	0	Yes	0	Private health facility	Heart diseases	Health Facility Death Report	44	3	1	0	1	0	0	1
1	2	4	Anglican	Never married	Parent	45	Female	Unemployed	No		Did not know death should be registered	0	0	0	Home	HIV/AIDS		20	4	1	0	0	0	0	1
2	1	5	Anglican	Married/ Living as married/ Cohabiting	Mother in law/ Father in law	95	Female	Peasant	Yes		Other reason (specify)	Yes	0	Yes	Home	Malaria	Health Facility Death Report	60	5	3	0	1	3	1	1
1	2	5	Roman Catholic	Married/ Living as married/ Cohabiting	Child	42	Female	Unemployed	No		Did not know death should be registered	0	0	0	Government health facility	Pregnancy related complications		65	3	2	0	0	0	0	1
3	1	4	Roman Catholic	Married/ Living as married/ Cohabiting	Child	0	Female	Not Applicable	Yes		Did not know death should be registered	0	0	0	Government health facility	Pregnancy related complications	Health Facility Death Report	31	4	2	0	1	1	1	1
1	2	5	Roman Catholic	Married/ Living as married/ Cohabiting	Child	0	Female	Not Applicable	No		Does not know where to register	0	Yes	0	Home	Others (Specify)		33	4	2	0	0	1	0	1
3	1	5	Anglican	Married/ Living as married/ Cohabiting	Child	6	Female	Not Applicable	Yes		Did not know death should be registered	0	0	0	Government health facility	Respiratory diseases	Health Facility Death Report	33	3	1	0	1	1	1	1
4	2	3	Roman Catholic	Married/ Living as married/ Cohabiting	Brother/ Sister	30	Female	Unemployed	No		Did not know death should be registered	0	0	0	Government health facility	HIV/AIDS		42	3	2	0	0	0	1	1
3	1	9	Anglican	Widowed	Spouse	46	Female	Peasant	Yes		Other reason (specify)	0	0	0	Government health facility	Liver disease	Health Facility Death Report	56	2	3	0	1	3	1	1
4	1	11	Anglican	Married/ Living as married/ Cohabiting	Mother in law/ Father in law	75	Female	Peasant	No		Does not know why the death was not registered	0	0	0	Home	Heart diseases		53	3	1	0	0	3	1	0
1	2	1	Anglican	Widowed	Child	20	Female	Unemployed	Yes		Did not know death should be registered	0	Yes	0	Private health facility	Pregnancy related complications	Health Facility Death Report	70	3	2	0	1	0	0	1
1	2	5	Roman Catholic	Married/ Living as married/ Cohabiting	Child	6	Female	Not Applicable	Yes		Does not know where to register	0	0	0	Home	Malaria	Health Facility Death Report	37	3	2	0	1	1	1	1
4	1	7	Roman Catholic	Divorced/ Separated	Child	28	Female	Own business	Yes		Does not know where to register	0	0	0	Government health facility	Others (Specify)	Health Facility Death Report	60	2	0	0	1	1	1	1
4	1	9	Roman Catholic	Widowed	Spouse	38	Female	Peasant	Yes		Must travel too far	0	0	0	Home	Witchcraft	L.C letter	58	2	0	0	0	3	1	1
2	1	8	Muslim	Married/ Living as married/ Cohabiting	Mother in law/ Father in law	70	Female	Unemployed	No		Did not know death should be registered	0	0	0	Government health facility	I don’t know		42	3	1	0	0	1	1	1
4	2	4	Pentecostal	Married/ Living as married/ Cohabiting	Child	9	Female	Not Applicable	Yes		Other reason (specify)	0	0	0	Home	Accident	L.C letter	35	3	1	0	0	0	0	1
1	2	6	Pentecostal	Widowed	Child	7	Female	Not Applicable	Yes		Did not know death should be registered	0	0	0	Other (Specify)	Accident	Postmortem report	48	3	0	0	1	0	0	1
1	2	3	Roman Catholic	Widowed	Spouse	27	Female	Housewife	Yes		Did not know death should be registered	0	0	0	Home	Heart diseases	L.C letter	41	3	0	0	0	1	0	1
2	1	11	Muslim	Married/ Living as married/ Cohabiting	Parent	80	Female	Peasant	Yes		Did not know death should be registered	0	0	0	Home	Cancers	Health Facility Death Report	70	6	1	0	1	0	1	1
2	1	13	Anglican	Married/ Living as married/ Cohabiting	Spouse	38	Female	Peasant	No		Does not know where to register	0	0	0	Government health facility	Cancers		50	2	2	0	0	1	0	1
2	1	7	Muslim	Widowed	Child	20	Female	Paid employment (private)	No		Did not know death should be registered	0	0	0	Home	HIV/AIDS		73	5	1	0	0	0	0	1
5	1	8	Anglican	Married/ Living as married/ Cohabiting	Parent	60	Female	Peasant	No		Did not know death should be registered	0	0	0	Other (Specify)	Respiratory diseases		34	2	1	0	0	0	0	1
2	1	2	Muslim	Widowed	Child	30	Female	Own business	No		Other reason (specify)	0	0	0	Home	HIV/AIDS		60	2	1	0	0	3	1	1
4	2	8	Muslim	Married/ Living as married/ Cohabiting	Parent	74	Female	Unemployed	No		Did not know death should be registered	0	0	0	Government health facility	Cancers		35	3	2	0	0	0	0	1
2	1	6	Muslim	Married/ Living as married/ Cohabiting	Parent	80	Female	Unemployed	No		Did not know death should be registered	0	0	0	Home	Heart diseases		39	2	1	0	0	0	0	1
1	2	7	Muslim	Married/ Living as married/ Cohabiting	Child	14	Female	Not Applicable	Yes		Does not know where to register	0	0	0	Home	Liver disease	L.C letter	40	4	2	0	0	0	0	1
3	1	6	Roman Catholic	Widowed	Child	55	Female	Peasant	Yes		Did not know death should be registered	0	0	0	Government health facility	Congenital illness	Health Facility Death Report	85	6	0	0	1	0	1	0
3	1	4	Roman Catholic	Widowed	Spouse	41	Female	Peasant	No		Other reason (specify)	0	0	0	Home	HIV/AIDS		55	2	2	0	0	0	1	1
5	1	9	Anglican	Married/ Living as married/ Cohabiting	Child	20	Female	Peasant	Yes		Did not know death should be registered	0	0	0	Home	Heart diseases	Health Facility Death Report	56	2	0	0	1	0	0	1
2	1	7	Anglican	Married/ Living as married/ Cohabiting	Brother/ Sister	30	Female	Own business	No		Does not know why the death was not registered	0	0	0	Other (Specify)	Accident		45	3	2	0	0	0	0	1
4	2	5	Anglican	Married/ Living as married/ Cohabiting	Child	9	Female	Not Applicable	No		Did not know death should be registered	0	0	0	Home	Malaria		40	3	0	0	0	0	1	1
2	1	5	Anglican	Married/ Living as married/ Cohabiting	Child	0	Female	Not Applicable	No		Did not know death should be registered	0	0	0	Government health facility	Anaemia		48	2	2	0	0	1	1	1
2	1	8	Muslim	Married/ Living as married/ Cohabiting	Child	0	Female	Not Applicable	No		Other reason (specify)	0	0	0	Government health facility	Childhood illness		85	6	1	0	0	3	1	1
3	1	7	Anglican	Married/ Living as married/ Cohabiting	Parent	89	Female	Peasant	No		Does not know where to register	0	0	0	Home	Others (Specify)		67	2	1	0	0	1	1	1
2	1	12	Muslim	Married/ Living as married/ Cohabiting	Parent	64	Female	Peasant	No		Did not know death should be registered	0	0	0	Home	Heart diseases		48	3	1	0	0	3	1	1
5	2	5	Anglican	Married/ Living as married/ Cohabiting	Child	2	Female	Not Applicable	No		Did not know death should be registered	0	0	0	Home	I don’t know		38	2	1	0	0	0	0	1
3	1	6	Roman Catholic	Married/ Living as married/ Cohabiting	Mother in law/ Father in law	81	Female	Peasant	No		Did not know death should be registered	0	0	0	Government health facility	Liver disease		34	2	1	0	0	1	1	1
4	2	6	Anglican	Divorced/ Separated	Others (Specify)	60	Female	Peasant	No		Did not know death should be registered	0	0	0	Home	Diabetes		38	2	1	0	0	0	0	1
3	1	6	Roman Catholic	Divorced/ Separated	Spouse	35	Female	Peasant	Yes		Does not know where to register	Yes	Yes	0	Government health facility	Pregnancy related complications	Health Facility Death Report	51	5	3	0	1	3	1	1
2	1	6	Muslim	Widowed	Child	20	Female	Unemployed	Yes		Did not know death should be registered	0	0	0	Government health facility	Respiratory diseases	Health Facility Death Report	55	3	0	0	1	0	0	1
1	2	4	Roman Catholic	Married/ Living as married/ Cohabiting	Child	49	Female	Own business	Yes		Did not know death should be registered	0	0	0	Government health facility	HIV/AIDS	Health Facility Death Report	59	3	1	0	1	0	0	1
1	2	2	Roman Catholic	Widowed	Brother/ Sister	60	Female	Unemployed							Home	Others (Specify)		53	6	1	0	0	0	0	1
4	1	5	Anglican	Married/ Living as married/ Cohabiting	Others (Specify)	67	Female	Paid employment (gov’t)	No		Did not know death should be registered	0	0	0	Private health facility	Heart diseases		33	5	3	0	0	1	1	1
5	2	5	Anglican	Married/ Living as married/ Cohabiting	Others (Specify)	15	Female	Not Applicable	No		Did not know death should be registered	0	0	0	Home	Accident		74	2	1	0	0	0	0	1
4	2	10	Pentecostal	Married/ Living as married/ Cohabiting	Child	12	Female	Not Applicable	No		Did not know death should be registered	0	0	0	Government health facility	Malaria		47	2	1	0	0	1	0	1
5	2	3	Anglican	Never married	Parent	92	Female	Peasant	No		Did not know death should be registered	0	0	0	Home	I don’t know		69	4	1	0	0	0	0	1
5	2	6	Pentecostal	Married/ Living as married/ Cohabiting	Spouse	53	Female	Peasant	No		Did not know death should be registered	0	0	0	Private health facility	Heart diseases		57	2	2	0	0	0	0	1
4	1	6	Anglican	Married/ Living as married/ Cohabiting	Others (Specify)	73	Female	Unemployed	Yes		Other reason (specify)	0	Yes	0	Home	HIV/AIDS	6	43	2	1	0	1	3	1	1
3	1	3	Roman Catholic	Married/ Living as married/ Cohabiting	Parent	74	Female	Peasant	No		Did not know death should be registered	0	0	0	Home	Others (Specify)		31	2	1	0	0	1	0	0
2	1	8	Muslim	Married/ Living as married/ Cohabiting	Child	2	Female	Not Applicable	Yes	Access to insurance benefits		0	Yes	0	Private health facility	Anaemia	Death certificate	49	2	1	1	1	3	1	1
2	1	8	Roman Catholic	Married/ Living as married/ Cohabiting	Child	2	Female	Not Applicable	Yes		Did not know death should be registered	0	0	0	Government health facility	Malaria	Health Facility Death Report	34	2	2	0	1	1	1	1
1	2	8	Roman Catholic	Widowed	Child	9	Female	Not Applicable	No		Did not know death should be registered	0	0	0	Private health facility	Digestive system disease		38	3	1	0	0	3	0	1
1	2	3	Roman Catholic	Divorced/ Separated	Parent	56	Female	Peasant	Yes		Did not know death should be registered	0	0	0	Home	Diabetes	L.C letter	37	3	1	0	0	0	0	1
3	1	2	Roman Catholic	Widowed	Others (Specify)	62	Female	Peasant	No		Did not know death should be registered	0	0	0	Home	Others (Specify)		42	2	0	0	0	0	0	0
4	2	2	Pentecostal	Divorced/ Separated	Child	22	Female	Own business	Yes		Did not know death should be registered	0	0	0	Government health facility	Pregnancy related complications	Health Facility Death Report	60	3	1	0	1	0	0	1
1	2	9	Roman Catholic	Married/ Living as married/ Cohabiting	Brother/ Sister	62	Female	Housewife	No		Did not know death should be registered	0	0	0	Home	Others (Specify)		49	3	1	0	0	1	0	1
1	2	9	Muslim	Married/ Living as married/ Cohabiting	Child	20	Female	Unemployed	Yes		Other reason (specify)	0	0	0	Home	I don’t know	L.C letter	41	1	0	0	0	0	1	1
2	1	7	Muslim	Married/ Living as married/ Cohabiting	Parent	80	Female	Peasant	No		Did not know death should be registered	0	0	0	Private health facility	Heart diseases		58	2	1	0	0	1	1	1
1	2	7	Roman Catholic	Divorced/ Separated	Parent	70	Female	Own business	Yes		Other reason (specify)	0	0	Yes	Government health facility	Heart diseases	Health Facility Death Report	57	3	1	0	1	3	0	1
3	1	13	Roman Catholic	Married/ Living as married/ Cohabiting	Parent	93	Female	Peasant	No		Other reason (specify)	0	0	0	Home	Heart diseases		53	2	2	0	0	0	1	1
2	1	8	Muslim	Married/ Living as married/ Cohabiting	Child	2	Female	Not Applicable	Yes		Did not know death should be registered	0	0	0	Private health facility	Heart diseases	Health Facility Death Report	39	3	1	0	1	1	1	1
2	1	4	SDA	Widowed	Parent	99	Female	Not Applicable	Yes		Did not know death should be registered	0	0	0	Home	Heart diseases	Health Facility Death Report	75	2	0	0	1	1	1	1
1	2	10	Muslim	Married/ Living as married/ Cohabiting	Brother/ Sister	42	Female	Housewife	No		Did not know death should be registered	0	0	0	Home	Others (Specify)		56	5	3	0	0	0	1	1
4	1	6	Roman Catholic	Married/ Living as married/ Cohabiting	Spouse	40	Female	Peasant	Yes		Did not know death should be registered	0	0	0	Government health facility	Heart diseases	Health Facility Death Report	58	2	1	0	1	1	0	1
1	2	4	Muslim	Married/ Living as married/ Cohabiting	Child	0	Female	Not Applicable	No		Did not know death should be registered	0	0	0	Other (Specify)	Childhood illness		48	3	1	0	0	1	1	1
5	1	7	Roman Catholic	Married/ Living as married/ Cohabiting	Mother in law/ Father in law	78	Female	Peasant	No		Did not know death should be registered	0	0	0	Home	Others (Specify)		48	4	1	0	0	0	0	1
1	2	10	Roman Catholic	Married/ Living as married/ Cohabiting	Brother/ Sister	36	Female	Peasant	Yes		Did not know death should be registered	0	0	0	Private health facility	Heart diseases	Health Facility Death Report	30	3	2	0	1	0	1	1
3	1	5	Roman Catholic	Widowed	Others (Specify)	1	Female	Not Applicable	No		Did not know death should be registered	0	0	0	Government health facility	Malaria		79	4	1	0	0	0	1	1
5	1	3	Anglican	Never married	Parent	56	Female	Peasant	No		Did not know death should be registered	0	0	0	Home	Accident		20	2	1	0	0	0	0	1
4	2	5	Roman Catholic	Widowed	Spouse	87	Female	Unemployed	No		Did not know death should be registered	0	0	0	Home	Heart diseases		90	6	2	0	0	0	0	1
3	1	6	Roman Catholic	Divorced/ Separated	Parent	60	Female	Peasant	No		Other reason (specify)	0	0	0	Private health facility	Accident		41	3	1	0	0	0	0	1
2	1	12	Roman Catholic	Married/ Living as married/ Cohabiting	Others (Specify)	3	Female	Not Applicable	No		Other reason (specify)	0	0	0	Home	Anaemia		66	2	1	0	0	3	0	1
2	1	2	Anglican	Married/ Living as married/ Cohabiting	Parent	72	Female	Peasant	No		Did not know death should be registered	0	0	0	Private health facility	Cancers		32	2	2	0	0	1	0	0
1	2	10	Muslim	Married/ Living as married/ Cohabiting	Parent	72	Female	Housewife	Yes		Did not know death should be registered	0	0	0	Government health facility	Others (Specify)	Health Facility Death Report	42	1	2	0	1	1	1	1
5	2	3	Anglican	Widowed	Parent	85	Female	Peasant	No		Did not know death should be registered	0	0	0	Home	Heart diseases		41	3	1	0	0	1	0	1
2	1	4	Muslim	Widowed	Mother in law/ Father in law	70	Female	Peasant	No		Did not know death should be registered	0	0	0	Government health facility	Heart diseases		45	2	0	0	0	0	0	1
1	2	4	Anglican	Widowed	Spouse	30	Female	Own business	Yes		Did not know death should be registered	0	Yes	0	Private health facility	HIV/AIDS	Health Facility Death Report	32	4	1	0	1	0	0	1
4	1	4	Muslim	Married/ Living as married/ Cohabiting	Spouse	25	Female	Housewife	Yes	Other (Specify)		0	Yes	0	Government health facility	Pregnancy related complications	Death certificate	26	3	2	1	1	1	1	1
1	2	3	Pentecostal	Married/ Living as married/ Cohabiting	Child	1	Female	Not Applicable	Yes		Other reason (specify)	0	0	0	Private health facility	Malaria	Health Facility Death Report	32	3	2	0	1	1	1	1
4	2	1	Anglican	Married/ Living as married/ Cohabiting	Parent	72	Female	Peasant	No		Did not know death should be registered	0	0	0	Home	Diabetes		44	2	0	0	0	0	1	1
4	1	3	Roman Catholic	Married/ Living as married/ Cohabiting	Child	9	Female	Not Applicable	No		Did not know death should be registered	0	0	0	Government health facility	Childhood illness		22	2	1	0	0	0	0	1
4	1	3	Roman Catholic	Never married	Others (Specify)	37	Female	Own business	No		Did not know death should be registered	0	0	0	Other (Specify)	Malaria		20	6	1	0	0	0	1	1
4	1	5	Roman Catholic	Never married	Brother/ Sister	36	Female	Own business	Yes		Did not know death should be registered	0	0	0	Private health facility	I don’t know	Health Facility Death Report	32	3	2	0	1	0	0	1
4	2	6	Muslim	Widowed	Others (Specify)	5	Female	Not Applicable	Yes		Did not know death should be registered	0	0	0	Government health facility	Accident	Health Facility Death Report	65	2	1	0	1	0	1	1
3	1	5	Roman Catholic	Widowed	Parent	99	Female	Peasant	No		Does not know where to register	0	0	0	Home	I don’t know		68	2	0	0	0	0	0	1
5	2	2	Anglican	Widowed	Parent	83	Female	Peasant	No		Did not know death should be registered	0	0	0	Home	Respiratory diseases		62	2	1	0	0	0	0	1
1	2	4	Muslim	Married/ Living as married/ Cohabiting	Parent	66	Female	Own business	Yes		Did not know death should be registered	0	0	0	Home	Cancers	Health Facility Death Report	42	3	1	0	1	1	1	1
4	1	9	Pentecostal	Married/ Living as married/ Cohabiting	Parent	46	Female	Peasant	Yes		Did not know death should be registered	0	0	0	Government health facility	Others (Specify)	Health Facility Death Report	38	2	2	0	1	3	1	1
1	2	5	Muslim	Widowed	Parent	70	Female	Own business	Yes		Did not know death should be registered	0	0	0	Home	Cancers	L.C letter	53	4	1	0	0	0	0	1
5	2	6	Anglican	Widowed	Brother/ Sister	81	Female	Peasant	No		Did not know death should be registered	0	0	0	Home	Digestive system disease		64	2	1	0	0	0	0	1
2	1	5	Muslim	Divorced/ Separated	Parent	70	Female	Peasant	No		Did not know death should be registered	0	0	0	Home	Heart diseases		44	2	1	0	0	0	1	0
5	1	6	Anglican	Widowed	Others (Specify)	93	Female	Peasant	No		Did not know death should be registered	0	0	0	Home	Others (Specify)		72	2	1	0	0	0	0	1
1	2	3	Muslim	Married/ Living as married/ Cohabiting	Child	40	Female	Own business	Yes		Did not know death should be registered	0	0	Yes	Home	HIV/AIDS	Health Facility Death Report	68	3	1	0	1	1	1	1
2	1	6	Muslim	Married/ Living as married/ Cohabiting	Child	3	Female	Not Applicable	No		Did not know death should be registered	0	0	0	Private health facility	Congenital illness		27	4	3	0	0	1	1	1
1	2	5	Muslim	Married/ Living as married/ Cohabiting	Brother/ Sister	36	Female	Unemployed	Yes		Does not know why the death was not registered	0	0	0	Home	Pregnancy related complications	L.C letter	45	3	2	0	0	0	0	1
3	1	3	Anglican	Married/ Living as married/ Cohabiting	Child	1	Female	Not Applicable	Yes		Did not know death should be registered	0	0	0	Government health facility	Respiratory diseases	Health Facility Death Report	25	2	1	0	1	0	1	1
3	1	9	Roman Catholic	Widowed	Spouse	65	Female	Peasant	Yes		Does not know where to register	0	0	0	Government health facility	I don’t know	Health Facility Death Report	77	2	1	0	1	1	1	1
5	2	4	Anglican	Married/ Living as married/ Cohabiting	Mother in law/ Father in law	75	Female	Peasant	No		Did not know death should be registered	0	0	0	Home	Diabetes		34	4	1	0	0	0	0	1
4	1	2	Muslim	Never married	Brother/ Sister	50	Female	Unemployed	No		Did not know death should be registered	0	0	0	Home	Childhood illness		70	6	0	0	0	1	0	1
3	1	4	Roman Catholic	Married/ Living as married/ Cohabiting	Others (Specify)	15	Female	Not Applicable	No		Did not know death should be registered	0	0	0	Government health facility	Witchcraft		68	2	0	0	0	0	0	0
3	1	9	Pentecostal	Married/ Living as married/ Cohabiting	Child	24	Female	Not Applicable	No		Did not know death should be registered	0	0	0	Home	Diabetes		65	2	1	0	0	3	1	1
1	2	15	Muslim	Married/ Living as married/ Cohabiting	Child	25	Female	Paid employment (private)	Yes		Did not know death should be registered	0	0	0	Home	HIV/AIDS	Health Facility Death Report	50	3	0	0	1	0	0	1
5	1	3	Roman Catholic	Divorced/ Separated	Parent	89	Female	Peasant	No		Did not know death should be registered	0	0	0	Home	Cancers		51	2	1	0	0	0	0	1
4	1	3	Roman Catholic	Widowed	Parent	95	Female	Peasant	No		Did not know death should be registered	0	0	0	Home	Respiratory diseases		50	2	0	0	0	1	1	1
4	1	3	Anglican	Widowed	Brother/ Sister	42	Female	Peasant	No		Did not know death should be registered	0	0	0	Home	I don’t know		69	2	1	0	0	1	0	1
1	2	3	Muslim	Divorced/ Separated	Brother/ Sister	70	Female	Housewife	Yes		Does not know why the death was not registered	0	0	0	Government health facility	Cancers	Health Facility Death Report	68	1	0	0	1	0	0	1
4	2	3	Muslim	Divorced/ Separated	Child	6	Female	Not Applicable	Yes		Did not know death should be registered	0	0	0	Home	Accident	L.C letter	41	3	1	0	0	0	0	1
3	1	4	Anglican	Married/ Living as married/ Cohabiting	Others (Specify)	96	Female	Housewife	No		Did not know death should be registered	0	0	0	Private health facility	Others (Specify)		35	4	3	0	0	1	1	1
2	1	9	Roman Catholic	Married/ Living as married/ Cohabiting	Spouse	28	Female	Peasant	No		Other reason (specify)	0	0	0	Government health facility	Pregnancy related complications		43	2	1	0	0	3	1	1
1	2	5	Anglican	Married/ Living as married/ Cohabiting	Child	0	Female	Not Applicable	Yes		Did not know death should be registered	0	0	0	Government health facility	Respiratory diseases	Health Facility Death Report	47	3	3	0	1	0	1	1
4	1	10	Roman Catholic	Married/ Living as married/ Cohabiting	Parent	70	Female	Peasant	No		Other reason (specify)	0	0	0	Home	Heart diseases		43	2	1	0	0	3	1	1
2	1	7	Muslim	Married/ Living as married/ Cohabiting	Others (Specify)	2	Female	Not Applicable	No		Other reason (specify)	0	0	0	Private health facility	Malaria		62	2	1	0	0	3	1	1
3	1	2	Roman Catholic	Married/ Living as married/ Cohabiting	Child	0	Female	Not Applicable	No		Did not know death should be registered	0	0	0	Government health facility	Malaria		20	2	1	0	0	0	0	1
5	1	5	Anglican	Widowed	Others (Specify)	19	Female	Own business	No		Did not know death should be registered	0	0	0	Home	HIV/AIDS		77	2	1	0	0	0	0	1
3	1	10	Roman Catholic	Married/ Living as married/ Cohabiting	Parent	46	Female	Own business	Yes		Did not know death should be registered	0	0	0	Government health facility	Cancers	Health Facility Death Report	28	3	2	0	1	1	1	1
3	1	10	Roman Catholic	Married/ Living as married/ Cohabiting	Parent	72	Female	Peasant	Yes		Did not know death should be registered	0	0	0	Government health facility	Respiratory diseases	Health Facility Death Report	53	2	1	0	1	3	1	1
4	1	6	Roman Catholic	Married/ Living as married/ Cohabiting	Child	0	Female	Not Applicable	Yes		Other reason (specify)	0	0	0	Government health facility	Congenital illness	Health Facility Death Report	54	2	2	0	1	3	0	1
3	1	11	Roman Catholic	Married/ Living as married/ Cohabiting	Parent	79	Female	Peasant	Yes		Did not know death should be registered	0	0	0	Home	Heart diseases	Health Facility Death Report	48	2	1	0	1	0	0	0
1	2	5	Muslim	Widowed	Spouse	32	Female	Paid employment (gov’t)	Yes		Other reason (specify)	0	Yes	0	Home	Cancers	L.C letter	56	6	2	0	0	1	0	1
4	2	8	Roman Catholic	Widowed	Parent	65	Female	Peasant	Yes		Did not know death should be registered	0	0	0	Home	Liver disease	Health Facility Death Report	56	3	0	0	1	0	0	1
3	1	4	Anglican	Married/ Living as married/ Cohabiting	Child	0	Female	Not Applicable	Yes		Did not know death should be registered	0	0	0	Government health facility	Pregnancy related complications	Health Facility Death Report	29	2	2	0	1	1	1	1
2	1	5	Muslim	Widowed	Spouse	36	Female	Own business	No		Did not know death should be registered	0	0	0	Government health facility	Pregnancy related complications		49	3	1	0	0	3	0	1
4	1	6	Anglican	Married/ Living as married/ Cohabiting	Child	35	Female	Own business	Yes		Did not know death should be registered	0	0	0	Government health facility	Pregnancy related complications	L.C letter	58	2	1	0	0	0	1	1
5	1	7	Anglican	Widowed	Spouse	57	Female	Paid employment (gov’t)	Yes	Access to social benefits such as pension benefits		0	Yes	0	Government health facility	Others (Specify)	Death certificate	58	2	3	1	1	3	1	1
1	2	6	Pentecostal	Widowed	Spouse	44	Female	Paid employment (gov’t)	Yes	Access to social benefits such as pension benefits		0	Yes	0	Government health facility	Pregnancy related complications	Death certificate	56	3	2	1	1	3	0	1
4	2	3	Anglican	Widowed	Parent	99	Female	Unemployed	No		Did not know death should be registered	0	0	0	Home	Others (Specify)		73	6	1	0	0	0	0	1
3	1	8	SDA	Married/ Living as married/ Cohabiting	Parent	83	Female	Peasant	No		Did not know death should be registered	0	0	0	Home	Heart diseases		50	2	1	0	0	1	1	1
1	2	5	Pentecostal	Never married	Parent	72	Female	Unemployed	No		Does not know why the death was not registered	0	Yes	0	Home	Heart diseases		46	3	1	0	0	1	0	1
5	2	7	SDA	Married/ Living as married/ Cohabiting	Child	28	Female	Peasant	Yes		Did not know death should be registered	0	0	0	Private health facility	HIV/AIDS	Health Facility Death Report	66	3	1	0	1	0	1	1
3	1	6	Roman Catholic	Married/ Living as married/ Cohabiting	Others (Specify)	1	Female	Not Applicable	Yes		Other reason (specify)	0	0	0	Private health facility	Malaria	Health Facility Death Report	63	2	3	0	1	1	0	0
2	1	8	Anglican	Married/ Living as married/ Cohabiting	Parent	92	Female	Unemployed	Yes		Other reason (specify)	0	0	0	Government health facility	Malaria	Health Facility Death Report	53	2	1	0	1	3	1	1
1	2	5	Roman Catholic	Married/ Living as married/ Cohabiting	Child	35	Female	Own business	Yes		Does not know why the death was not registered	0	0	0	Home	HIV/AIDS	L.C letter	74	3	1	0	0	1	0	1
2	1	2	Anglican	Married/ Living as married/ Cohabiting	Brother/ Sister	72	Female	Paid employment (private)	No		Did not know death should be registered	0	0	0	Government health facility	Witchcraft		74	6	1	0	0	3	0	0
3	1	2	Roman Catholic	Married/ Living as married/ Cohabiting	Child	0	Female	Not Applicable	No		Did not know death should be registered	0	0	0	Government health facility	Pregnancy related complications		26	2	1	0	0	1	1	1
3	1	7	Roman Catholic	Widowed	Mother in law/ Father in law	99	Female	Peasant	Yes		Did not know death should be registered	0	0	0	Home	Accident	Health Facility Death Report	63	2	2	0	1	3	1	1
1	2	5	Muslim	Married/ Living as married/ Cohabiting	Child	3	Female	Not Applicable	Yes		Did not know death should be registered	0	0	0	Government health facility	Others (Specify)	Postmortem report	43	4	1	0	1	0	0	1
1	2	2	Roman Catholic	Never married	Brother/ Sister	32	Female	Paid employment (gov’t)	Yes	Inheritance purposes		0	Yes	Yes	Private health facility	Cancers	Death certificate	35	6	3	1	1	3	1	1
3	1	6	Roman Catholic	Widowed	Mother in law/ Father in law	0	Female	Peasant	No		Did not know death should be registered	Yes	0	0	Home	Witchcraft		64	3	2	0	0	3	1	1
2	1	7	Anglican	Widowed	Spouse	58	Female	Housewife	Yes		Costs too much	0	0	0	Government health facility	Heart diseases	Postmortem report	60	2	0	0	1	1	0	0
1	2	5	Anglican	Married/ Living as married/ Cohabiting	Others (Specify)	89	Female	Housewife	Yes		Does not know why the death was not registered	0	Yes	0	Home	Heart diseases	Health Facility Death Report	25	1	2	0	1	1	1	1
4	1	3	Pentecostal	Married/ Living as married/ Cohabiting	Parent	48	Female	Peasant	No		Did not know death should be registered	0	0	0	Home	Liver disease		45	2	1	0	0	0	1	1
4	1	4	Roman Catholic	Widowed	Child	45	Female	Own business	No		Did not know death should be registered	0	0	0	Government health facility	Cancers		84	6	0	0	0	0	0	1
5	2	4	Anglican	Widowed	Brother/ Sister	70	Female	Peasant	No		Did not know death should be registered	0	0	0	Home	Others (Specify)		60	2	1	0	0	0	0	1
4	2	5	Roman Catholic	Divorced/ Separated	Child	0	Female	Not Applicable	No		Did not know death should be registered	0	0	0	Home	I don’t know		35	3	1	0	0	0	0	1
5	1	4	Anglican	Married/ Living as married/ Cohabiting	Child	0	Female	Not Applicable	No		Did not know death should be registered	0	0	0	Home	I don’t know		30	2	1	0	0	0	1	1
4	1	6	Pentecostal	Married/ Living as married/ Cohabiting	Parent	76	Female	Own business	Yes		Did not know death should be registered	Yes	0	0	Government health facility	I don’t know	Health Facility Death Report	58	3	1	0	1	3	1	1
3	1	8	Anglican	Widowed	Spouse	48	Female	Peasant	No		Did not know death should be registered	0	0	0	Government health facility	Cancers		52	2	2	0	0	1	0	1
4	1	5	Roman Catholic	Married/ Living as married/ Cohabiting	Child	0	Female	Not Applicable	Yes		Does not know why the death was not registered	0	0	0	Private health facility	I don’t know	Health Facility Death Report	56	2	1	0	1	1	1	1
4	2	10	Roman Catholic	Divorced/ Separated	Brother/ Sister	98	Female	Unemployed	No		Did not know death should be registered	0	0	0	Home	Diabetes		44	2	1	0	0	0	0	1
3	1	1	Pentecostal	Widowed	Spouse	75	Female	Peasant	No		Did not know death should be registered	0	0	0	Home	Malaria		82	2	1	0	0	0	0	1
1	2	3	Roman Catholic	Widowed	Spouse	32	Female	Housewife	Yes		Did not know death should be registered	0	0	0	Government health facility	Others (Specify)	Health Facility Death Report	44	4	2	0	1	0	0	1
1	2	5	Pentecostal	Widowed	Others (Specify)	9	Female	Not Applicable	Yes		Did not know death should be registered	0	0	0	Other (Specify)	Accident	Health Facility Death Report	45	3	1	0	1	1	0	1
5	1	8	Roman Catholic	Married/ Living as married/ Cohabiting	Spouse	30	Female	Peasant	No		Did not know death should be registered	0	0	0	Government health facility	I don’t know		40	2	1	0	0	0	0	1
4	2	6	Roman Catholic	Married/ Living as married/ Cohabiting	Parent	67	Female	Unemployed	Yes		Does not know why the death was not registered	0	0	0	Home	HIV/AIDS	L.C letter	40	3	1	0	0	1	1	1
1	2	2	Muslim	Widowed	Spouse	40	Female	Own business	No		Did not know death should be registered	0	0	0	Private health facility	Heart diseases		66	3	1	0	0	0	1	1
4	2	10	Anglican	Married/ Living as married/ Cohabiting	Spouse	40	Female	Housewife	No		Does not know where to register	0	0	0	Government health facility	Pregnancy related complications		49	2	1	0	0	1	1	1
4	1	3	SDA	Divorced/ Separated	Child	26	Female	Own business	Yes		Did not know death should be registered	0	0	0	Government health facility	I don’t know	Health Facility Death Report	52	2	2	0	1	3	0	1
2	1	5	Muslim	Married/ Living as married/ Cohabiting	Child	25	Female	Own business	No		Did not know death should be registered	0	0	0	Other (Specify)	Accident		70	3	1	0	0	0	0	1
3	1	30	SDA	Married/ Living as married/ Cohabiting	Child	28	Female	Own business	No		Other reason (specify)	0	0	0	Government health facility	Witchcraft		85	2	3	0	0	3	1	1
5	1	8	Anglican	Married/ Living as married/ Cohabiting	Parent	73	Female	Peasant	No		Did not know death should be registered	Yes	0	0	Home	Respiratory diseases		43	2	1	0	0	0	0	1
2	1	6	Anglican	Married/ Living as married/ Cohabiting	Spouse	65	Female	Peasant	No		Other reason (specify)	0	0	0	Home	Diabetes		94	2	1	0	0	1	0	1
4	1	7	Anglican	Married/ Living as married/ Cohabiting	Brother/ Sister	70	Female	Peasant	No		Did not know death should be registered	0	Yes	0	Home	Kidney disease		60	2	1	0	0	3	0	1
2	1	16	Anglican	Married/ Living as married/ Cohabiting	Child	1	Female	Not Applicable	No		Did not know death should be registered	0	0	0	Government health facility	Congenital illness		44	3	1	0	0	1	1	1
4	1	8	Roman Catholic	Married/ Living as married/ Cohabiting	Others (Specify)	6	Female	Not Applicable	No		Did not know death should be registered	0	0	0	Other (Specify)	I don’t know		65	2	1	0	0	0	0	1
4	1	10	Roman Catholic	Divorced/ Separated	Parent	78	Female	Peasant	Yes		Did not know death should be registered	0	0	0	Government health facility	Respiratory diseases	Health Facility Death Report	60	2	0	0	1	0	0	0
4	1	1	Roman Catholic	Widowed	Others (Specify)	2	Female	Not Applicable	Yes		Costs too much	0	0	0	Home	Malaria	L.C letter	62	2	0	0	0	1	0	1
1	2	9	Roman Catholic	Divorced/ Separated	Spouse	57	Female	Housewife	Yes		Other reason (specify)	0	0	0	Private health facility	Respiratory diseases	Death certificate	42	3	1	1	1	1	0	1
2	1	4	Muslim	Married/ Living as married/ Cohabiting	Child	0	Female	Not Applicable	No		Did not know death should be registered	0	0	0	Home	Congenital illness		38	2	1	0	0	0	1	1
1	2	15	Anglican	Never married	Parent	80	Female	Own business	Yes		Other reason (specify)	0	0	0	Private health facility	Respiratory diseases	Health Facility Death Report	44	3	1	0	1	1	0	1
4	2	6	Roman Catholic	Married/ Living as married/ Cohabiting	Child	5	Female	Not Applicable	No		Must travel too far	0	0	0	Private health facility	Malaria		46	2	2	0	0	1	1	1
1	2	16	Muslim	Married/ Living as married/ Cohabiting	Brother/ Sister	54	Female	Paid employment (private)	Yes		Does not know why the death was not registered	0	Yes	Yes	Home	Others (Specify)	L.C letter	58	4	1	0	0	0	1	1
3	1	10	SDA	Married/ Living as married/ Cohabiting	Mother in law/ Father in law	76	Female	Peasant	No		Does not know why the death was not registered	0	0	0	Private health facility	Heart diseases		52	5	3	0	0	1	1	1
3	1	1	Anglican	Never married	Others (Specify)	75	Female	Own business	Yes		Did not know death should be registered	0	0	0	Government health facility	Cancers	Health Facility Death Report	24	3	2	0	1	1	1	1
2	2	8	Muslim	Never married	Brother/ Sister	42	Female	Own business	No		Did not know death should be registered	0	0	0	Home	I don’t know		35	3	1	0	0	0	0	1
5	1	3	Roman Catholic	Married/ Living as married/ Cohabiting	Mother in law/ Father in law	99	Female	Peasant	Yes		Did not know death should be registered	0	0	0	Home	Cancers	Health Facility Death Report	51	2	1	0	1	0	0	1
2	1	2	Muslim	Widowed	Spouse	58	Female	Peasant	No		Does not know why the death was not registered	0	0	0	Home	I don’t know		69	2	2	0	0	0	0	0
5	1	4	Anglican	Widowed	Spouse	78	Female	Peasant	Yes		Did not know death should be registered	0	0	0	Government health facility	Diabetes	Health Facility Death Report	96	6	1	0	1	0	0	1
1	2	4	Muslim	Married/ Living as married/ Cohabiting	Others (Specify)	86	Female	Own business	Yes		Did not know death should be registered	0	0	0	Home	Malaria	L.C letter	30	4	1	0	0	0	0	1
5	2	13	Anglican	Married/ Living as married/ Cohabiting	Child	11	Female	Not Applicable	No		Did not know death should be registered	0	0	0	Government health facility	Heart diseases		55	4	3	0	0	0	1	1
5	2	4	Roman Catholic	Married/ Living as married/ Cohabiting	Parent	84	Female	Peasant	No		Did not know death should be registered	0	0	0	Government health facility	Heart diseases		38	2	2	0	0	1	1	1
4	1	1	Roman Catholic	Never married	Brother/ Sister	20	Female	Own business	Yes		Does not know where to register	0	0	0	Home	Kidney disease	L.C letter	29	3	1	0	0	1	1	1
4	1	9	Roman Catholic	Married/ Living as married/ Cohabiting	Others (Specify)	95	Female	Unemployed	No		Did not know death should be registered	0	0	0	Home	Others (Specify)		45	2	1	0	0	0	1	1
2	1	7	Muslim	Married/ Living as married/ Cohabiting	Others (Specify)	36	Female	Peasant	No		Did not know death should be registered	0	0	0	Government health facility	Pregnancy related complications		38	3	2	0	0	1	1	1
1	2	7	Roman Catholic	Never married	Parent	58	Female	Paid employment (gov’t)	Yes	Access to social benefits such as pension benefits		Yes	Yes	0	Government health facility	Others (Specify)	Death certificate	31	4	3	1	1	3	1	1
1	2	4	Muslim	Married/ Living as married/ Cohabiting	Brother/ Sister	40	Female	Own business	No		Did not know death should be registered	0	0	0	Home	HIV/AIDS		58	3	1	0	0	1	0	1
4	1	2	Anglican	Divorced/ Separated	Child	37	Female	Housewife	No		Did not know death should be registered	0	0	0	Home	HIV/AIDS		80	2	0	0	0	0	0	1
4	1	10	Roman Catholic	Married/ Living as married/ Cohabiting	Mother in law/ Father in law	95	Female	Peasant	No		Did not know death should be registered	0	0	0	Home	Others (Specify)		45	2	1	0	0	1	1	1
1	2	3	Roman Catholic	Married/ Living as married/ Cohabiting	Parent	50	Female	Unemployed	Yes		Did not know death should be registered	0	0	0	Government health facility	Cancers	Health Facility Death Report	25	4	3	0	1	1	1	1
1	2	6	Pentecostal	Married/ Living as married/ Cohabiting	Brother/ Sister	38	Female	Own business	No		Does not know where to register	0	0	0	Home	I don’t know		48	3	2	0	0	1	0	1
2	1	7	Anglican	Divorced/ Separated	Parent	70	Female	Peasant	No		Did not know death should be registered	0	0	0	Home	Digestive system disease		43	2	1	0	0	0	1	1
2	1	6	Anglican	Widowed	Others (Specify)	72	Female	Housewife	Yes		Did not know death should be registered	0	0	0	Government health facility	Cancers	Health Facility Death Report	66	2	1	0	1	0	1	1
5	2	8	Anglican	Married/ Living as married/ Cohabiting	Parent	82	Female	Peasant	No		Did not know death should be registered	0	0	0	Private health facility	Diabetes		48	2	2	0	0	0	0	1
2	1	10	Muslim	Married/ Living as married/ Cohabiting	Others (Specify)	36	Female	Peasant	No		Did not know death should be registered	0	0	0	Home	Respiratory diseases		45	3	0	0	0	0	1	1
2	1	14	Muslim	Married/ Living as married/ Cohabiting	Child	2	Female	Not Applicable	No		Did not know death should be registered	0	0	0	Private health facility	Malaria		47	3	2	0	0	1	1	1
4	2	2	Roman Catholic	Never married	Others (Specify)	75	Female	Unemployed	Yes		Did not know death should be registered	0	0	0	Private health facility	Heart diseases	Health Facility Death Report	58	2	1	0	1	0	0	1
3	1	9	Roman Catholic	Married/ Living as married/ Cohabiting	Others (Specify)	0	Female	Not Applicable	No		Did not know death should be registered	0	0	0	Home	Malaria		46	2	2	0	0	1	1	1
5	2	2	Roman Catholic	Married/ Living as married/ Cohabiting	Child	1	Female	Not Applicable	No		Does not know where to register	0	0	0	Private health facility	Malaria		29	2	2	0	0	3	0	1
2	1	4	Anglican	Married/ Living as married/ Cohabiting	Child	1	Female	Not Applicable	Yes		Did not know death should be registered	0	0	0	Government health facility	Congenital illness	Health Facility Death Report	65	3	1	0	1	1	1	1
3	1	12	Roman Catholic	Widowed	Child	40	Female	Paid employment (gov’t)	No		Did not know death should be registered	0	0	0	Government health facility	Heart diseases		62	2	1	0	0	1	1	1
4	2	3	Anglican	Never married	Child	0	Female	Not Applicable	Yes		Did not know death should be registered	0	0	0	Government health facility	Malaria	Health Facility Death Report	34	2	2	0	1	0	1	1
4	1	5	Anglican	Married/ Living as married/ Cohabiting	Brother/ Sister	32	Female	Own business	No		Did not know death should be registered	0	0	0	Home	I don’t know		52	3	1	0	0	0	1	1
3	1	8	Roman Catholic	Married/ Living as married/ Cohabiting	Others (Specify)	99	Female	Peasant	No		Did not know death should be registered	0	0	0	Home	Congenital illness		40	2	2	0	0	0	0	1
3	1	2	Roman Catholic	Widowed	Spouse	83	Female	Peasant	No		Does not know where to register	0	0	0	Home	Respiratory diseases		84	2	1	0	0	1	0	0
4	2	7	Muslim	Married/ Living as married/ Cohabiting	Spouse	40	Female	Housewife	Yes		Did not know death should be registered	Yes	0	0	Government health facility	Respiratory diseases	Health Facility Death Report	53	2	2	0	1	0	1	1
4	1	3	Roman Catholic	Widowed	Spouse	43	Female	Peasant	Yes		Did not know death should be registered	0	0	0	Government health facility	Pregnancy related complications	Health Facility Death Report	40	2	1	0	1	0	0	1
1	2	6	Muslim	Married/ Living as married/ Cohabiting	Brother/ Sister	39	Female	Own business	Yes		Other reason (specify)	0	0	0	Home	Kidney disease	L.C letter	53	3	2	0	0	1	1	1
1	2	10	Roman Catholic	Widowed	Brother/ Sister	32	Female	Own business	No		Did not know death should be registered	0	0	0	Home	Heart diseases		38	3	1	0	0	0	0	1
2	1	30	Roman Catholic	Married/ Living as married/ Cohabiting	Spouse	72	Female	Peasant	No		Did not know death should be registered	0	0	0	Home	Accident		58	2	1	0	0	0	0	1
4	2	2	Anglican	Widowed	Child	30	Female	Own business	Yes		Did not know death should be registered	0	0	0	Government health facility	Cancers	Health Facility Death Report	78	6	1	0	1	0	0	1
2	1	11	Muslim	Widowed	Spouse	48	Female	Peasant	No		Does not know why the death was not registered	0	0	0	Home	Digestive system disease		75	2	1	0	0	0	1	1
5	1	5	Roman Catholic	Never married	Parent	45	Female	Peasant	No		Did not know death should be registered	0	0	0	Home	I don’t know		21	2	1	0	0	0	0	1
3	1	7	Anglican	Married/ Living as married/ Cohabiting	Parent	70	Female	Peasant	No		Does not know where to register	0	0	0	Home	Accident		47	2	1	0	0	1	1	1
1	2	7	Pentecostal	Married/ Living as married/ Cohabiting	Parent	66	Female	Unemployed	Yes	Access to social benefits such as pension benefits		0	0	0	Private health facility	Diabetes	Death certificate	52	3	3	1	1	1	1	1
2	1	5	Anglican	Widowed	Spouse	52	Female	Own business	Yes		Did not know death should be registered	Yes	0	0	Government health facility	Respiratory diseases	Health Facility Death Report	56	3	1	0	1	3	1	1
1	2	2	Anglican	Divorced/ Separated	Parent	86	Female	Paid employment (gov’t)	No		Does not know where to register	0	0	0	Private health facility	Accident		29	3	2	0	0	1	0	1
1	2	3	Pentecostal	Widowed	Brother/ Sister	72	Female	Unemployed	Yes		Did not know death should be registered	0	0	0	Government health facility	Pregnancy related complications	Health Facility Death Report	59	3	3	0	1	1	0	1
1	2	7	Muslim	Married/ Living as married/ Cohabiting	Others (Specify)	87	Female	Peasant	No		Costs too much	0	0	0	Home	Heart diseases		51	6	2	0	0	1	1	1
3	1	5	Anglican	Married/ Living as married/ Cohabiting	Mother in law/ Father in law	84	Female	Peasant	No		Did not know death should be registered	0	0	0	Government health facility	Malaria		51	2	1	0	0	0	1	1
5	1	4	Roman Catholic	Married/ Living as married/ Cohabiting	Brother/ Sister	38	Female	Peasant	Yes		Did not know death should be registered	0	0	0	Private health facility	Mental illness	Health Facility Death Report	36	2	1	0	1	1	0	1
2	1	6	Anglican	Widowed	Spouse	48	Female	Peasant	No		Did not know death should be registered	0	0	0	Government health facility	Others (Specify)		52	2	1	0	0	0	0	1
3	1	7	Roman Catholic	Widowed	Others (Specify)	0	Female	Not Applicable	No		Did not know death should be registered	0	0	0	Home	I don’t know		39	2	1	0	0	0	0	1
5	1	5	Roman Catholic	Widowed	Spouse	68	Female	Peasant	No		Did not know death should be registered	Yes	0	0	Home	Respiratory diseases		80	6	0	0	0	1	0	1
3	1	8	Roman Catholic	Married/ Living as married/ Cohabiting	Parent	95	Female	Peasant	No		Did not know death should be registered	0	0	0	Home	Cancers		65	2	0	0	0	0	1	1
3	1	7	Anglican	Widowed	Others (Specify)	3	Female	Not Applicable	No		Did not know death should be registered	0	0	0	Government health facility	Anaemia		58	2	0	0	0	0	1	1
3	1	6	Roman Catholic	Married/ Living as married/ Cohabiting	Child	32	Female	Own business	No		Does not know where to register	0	0	0	Home	I don’t know		70	6	3	0	0	3	1	1
5	1	7	Anglican	Married/ Living as married/ Cohabiting	Parent	38	Female	Peasant	Yes		Did not know death should be registered	0	0	0	Government health facility	Diabetes	Health Facility Death Report	41	2	1	0	1	0	1	1
4	1	2	Muslim	Married/ Living as married/ Cohabiting	Mother in law/ Father in law	78	Female	Unemployed	No		Does not know why the death was not registered	0	0	0	Home	I don’t know		57	3	1	0	0	3	1	1
5	1	6	Anglican	Married/ Living as married/ Cohabiting	Others (Specify)	42	Female	Peasant	No		Did not know death should be registered	0	0	0	Home	Pregnancy related complications		41	3	1	0	0	0	1	1
3	1	3	Anglican	Widowed	Spouse	78	Female	Peasant	No		Did not know death should be registered	0	0	0	Home	Childhood illness		81	2	1	0	0	1	1	1
4	2	8	Roman Catholic	Married/ Living as married/ Cohabiting	Others (Specify)	29	Female	Unemployed	Yes		Did not know death should be registered	0	0	0	Government health facility	Kidney disease	Health Facility Death Report	27	3	1	0	1	0	0	1
3	1	4	Roman Catholic	Widowed	Spouse	64	Female	Peasant	Yes		Other reason (specify)	0	0	0	Government health facility	Congenital illness	Health Facility Death Report	75	2	1	0	1	0	0	1
2	1	11	Muslim	Married/ Living as married/ Cohabiting	Brother/ Sister	30	Female	Unemployed	No		Did not know death should be registered	0	0	0	Home	Witchcraft		49	2	0	0	0	0	1	1
4	2	13	Roman Catholic	Divorced/ Separated	Child	32	Female	Own business	Yes		Other reason (specify)	0	0	0	Government health facility	Pregnancy related complications	Health Facility Death Report	50	3	0	0	1	0	0	1
4	1	5	SDA	Married/ Living as married/ Cohabiting	Parent	50	Female	Peasant	No		Did not know death should be registered	0	0	0	Home	I don’t know		24	2	1	0	0	1	0	1
4	2	6	Roman Catholic	Married/ Living as married/ Cohabiting	Parent	87	Female	Unemployed	No		Other reason (specify)	0	0	0	Home	Heart diseases		58	3	2	0	0	3	1	1
3	1	15	Anglican	Married/ Living as married/ Cohabiting	Child	8	Female	Peasant	No		Did not know death should be registered	0	0	0	Government health facility	Malaria		48	2	1	0	0	0	0	0
2	1	7	Muslim	Widowed	Child	18	Female	Unemployed	No		Did not know death should be registered	0	0	0	Other (Specify)	I don’t know		48	2	1	0	0	0	0	1
4	1	4	Roman Catholic	Married/ Living as married/ Cohabiting	Child	0	Female	Not Applicable	Yes		Did not know death should be registered	0	0	0	Government health facility	Congenital illness	Health Facility Death Report	32	2	1	0	1	1	1	1
1	2	3	Roman Catholic	Widowed	Spouse	52	Female	Housewife	Yes	Access to social benefits such as pension benefits		Yes	Yes	0	Private health facility	Heart diseases	Death certificate	60	5	3	1	1	3	1	1
4	1	3	Roman Catholic	Divorced/ Separated	Brother/ Sister	60	Female	Paid employment (gov’t)	Yes		Did not know death should be registered	0	Yes	0	Home	Heart diseases	Others (Specify)	63	2	2	0	0	0	0	1
4	1	7	Roman Catholic	Married/ Living as married/ Cohabiting	Child	0	Female	Not Applicable	Yes		Did not know death should be registered	0	0	0	Other (Specify)	I don’t know	6	30	2	0	0	1	1	0	1
4	2	1	Anglican	Never married	Parent	72	Female	Unemployed	No		Did not know death should be registered	0	0	0	Home	Cancers		47	3	0	0	0	0	0	1
2	1	11	Muslim	Widowed	Child	50	Female	Own business	No		Did not know death should be registered	0	Yes	0	Home	Malaria		80	2	0	0	0	1	0	1
5	1	5	Roman Catholic	Widowed	Spouse	52	Female	Peasant	No		Did not know death should be registered	0	0	0	Private health facility	Heart diseases		60	2	1	0	0	0	0	1
3	1	8	Roman Catholic	Married/ Living as married/ Cohabiting	Mother in law/ Father in law	75	Female	Own business	No		Did not know death should be registered	0	0	0	Private health facility	Heart diseases		40	2	1	0	0	3	1	0
4	1	1	Roman Catholic	Widowed	Spouse	58	Female	Peasant	Yes		Did not know death should be registered	0	0	0	Home	Malaria	L.C letter	58	2	1	0	0	0	0	1
3	1	7	Roman Catholic	Widowed	Child	28	Female	Peasant	No		Did not know death should be registered	0	0	0	Home	Respiratory diseases		61	2	0	0	0	1	1	1
2	1	9	Muslim	Married/ Living as married/ Cohabiting	Others (Specify)	90	Female	Peasant	No		Did not know death should be registered	0	0	0	Home	Heart diseases		35	2	1	0	0	0	0	1
5	1	11	Anglican	Married/ Living as married/ Cohabiting	Others (Specify)	0	Female	Not Applicable	No		Did not know death should be registered	0	0	0	Private health facility	Congenital illness		60	3	3	0	0	0	0	1
5	1	8	Anglican	Married/ Living as married/ Cohabiting	Parent	82	Female	Peasant	No		Did not know death should be registered	0	0	0	Home	Heart diseases		61	2	1	0	0	0	1	1
4	2	8	Roman Catholic	Married/ Living as married/ Cohabiting	Brother/ Sister	40	Female	Peasant	Yes		Did not know death should be registered	Yes	0	0	Government health facility	Digestive system disease	Health Facility Death Report	50	2	2	0	1	0	0	1
1	2	4	Roman Catholic	Widowed	Child	59	Female	Housewife	No		Does not know where to register	0	0	0	Government health facility	I don’t know		85	2	0	0	0	0	1	1
3	1	10	Pentecostal	Married/ Living as married/ Cohabiting	Child	35	Female	Peasant	No		Does not know where to register	0	0	0	Home	HIV/AIDS		62	2	1	0	0	1	1	1
3	1	5	Roman Catholic	Widowed	Child	25	Female	Own business	No		Must travel too far	0	0	0	Home	HIV/AIDS		77	2	1	0	0	1	0	1
3	1	5	Pentecostal	Married/ Living as married/ Cohabiting	Mother in law/ Father in law	65	Female	Peasant	No		Did not know death should be registered	0	0	0	Home	Respiratory diseases		29	2	1	0	0	0	0	1
1	2	10	Muslim	Widowed	Child	43	Female	Paid employment (private)	No		Did not know death should be registered	0	0	0	Home	Cancers		70	6	1	0	0	0	0	1
1	2	4	Other	Married/ Living as married/ Cohabiting	Brother/ Sister	42	Female	Housewife	Yes		Does not know why the death was not registered	0	0	0	Government health facility	HIV/AIDS	Health Facility Death Report	51	4	1	0	1	0	0	1
4	1	4	Roman Catholic	Divorced/ Separated	Brother/ Sister	37	Female	Own business	No		Did not know death should be registered	0	0	0	Government health facility	Witchcraft		58	4	1	0	0	3	0	1
5	1	2	Anglican	Divorced/ Separated	Parent	68	Female	Peasant	Yes		Did not know death should be registered	0	0	0	Home	Heart diseases	Health Facility Death Report	52	2	1	0	1	1	0	1
4	1	1	Roman Catholic	Married/ Living as married/ Cohabiting	Child	1	Female	Not Applicable	No		Did not know death should be registered	0	0	0	Other (Specify)	Malaria		49	3	1	0	0	1	1	1
3	1	5	Pentecostal	Married/ Living as married/ Cohabiting	Parent	99	Female	Peasant	No		Did not know death should be registered	0	0	0	Home	Cancers		34	2	1	0	0	1	0	1
3	1	2	Pentecostal	Married/ Living as married/ Cohabiting	Parent	68	Female	Peasant	No		Does not know where to register	0	0	0	Private health facility	Cancers		51	2	0	0	0	0	1	1
1	2	9	Roman Catholic	Married/ Living as married/ Cohabiting	Brother/ Sister	23	Female	Paid employment (private)	Yes		Did not know death should be registered	0	0	0	Home	Others (Specify)	Health Facility Death Report	50	3	1	0	1	0	1	1
2	1	4	Muslim	Married/ Living as married/ Cohabiting	Child	25	Female	Own business	No		Did not know death should be registered	0	0	0	Private health facility	Malaria		53	3	2	0	0	3	1	1
1	2	8	Roman Catholic	Married/ Living as married/ Cohabiting	Parent	73	Female	Unemployed	No		Did not know death should be registered	0	0	0	Home	Respiratory diseases		54	3	1	0	0	1	0	1
2	1	6	Anglican	Married/ Living as married/ Cohabiting	Parent	95	Female	Peasant	No		Does not know why the death was not registered	0	0	0	Government health facility	I don’t know		94	2	0	0	0	0	0	1
5	2	9	Pentecostal	Married/ Living as married/ Cohabiting	Parent	97	Female	Peasant	No		Did not know death should be registered	0	0	0	Home	Heart diseases		62	2	2	0	0	3	0	1
4	1	3	Roman Catholic	Widowed	Spouse	40	Female	Peasant	No		Does not know where to register	0	0	0	Home	Others (Specify)		60	2	1	0	0	0	0	1
1	2	5	Roman Catholic	Widowed	Brother/ Sister	70	Female	Peasant	Yes		Other reason (specify)	0	0	0	Home	Cancers	L.C letter	63	6	1	0	0	1	0	1
3	1	12	Roman Catholic	Widowed	Spouse	52	Female	Peasant	Yes		Does not know where to register	0	0	0	Private health facility	Cancers	Health Facility Death Report	65	2	1	0	1	1	1	1
1	2	8	Anglican	Widowed	Others (Specify)	10	Female	Not Applicable	No		Does not know where to register	0	0	0	Other (Specify)	Witchcraft		69	2	1	0	0	1	0	1
2	1	16	Anglican	Married/ Living as married/ Cohabiting	Parent	80	Female	Peasant	No		Did not know death should be registered	0	0	0	Home	Digestive system disease		50	2	1	0	0	0	0	1
2	1	10	Anglican	Divorced/ Separated	Parent	81	Female	Peasant	No		Did not know death should be registered	0	0	0	Home	Congenital illness		60	2	0	0	0	0	1	1
2	1	5	Anglican	Widowed	Others (Specify)	35	Female	Peasant	No		Did not know death should be registered	0	0	0	Home	Others (Specify)		54	2	0	0	0	0	0	1
4	2	4	Anglican	Widowed	Spouse	47	Female	Peasant	No		Did not know death should be registered	0	0	0	Home	Cancers		55	2	0	0	0	1	1	1
3	1	5	Roman Catholic	Divorced/ Separated	Child	1	Female	Not Applicable	No		Did not know death should be registered	0	Yes	Yes	Government health facility	Congenital illness		37	2	1	0	0	0	0	0
3	1	2	Roman Catholic	Married/ Living as married/ Cohabiting	Child	0	Female	Not Applicable	No		Does not know where to register	0	0	0	Private health facility	Malaria		23	2	1	0	0	0	0	1
2	1	8	Muslim	Married/ Living as married/ Cohabiting	Child	1	Female	Not Applicable	Yes		Did not know death should be registered	0	0	0	Government health facility	Congenital illness	Health Facility Death Report	48	2	1	0	1	1	1	1
1	2	10	Muslim	Never married	Parent	55	Female	Own business	Yes	Access to insurance benefits		Yes	Yes	0	Private health facility	Cancers	Death certificate	32	3	3	1	1	3	1	1
3	1	7	Anglican	Widowed	Spouse	47	Female	Peasant	Yes		Did not know death should be registered	0	0	0	Government health facility	Respiratory diseases	Health Facility Death Report	51	2	1	0	1	0	0	0
4	2	8	Anglican	Married/ Living as married/ Cohabiting	Parent	75	Female	Unemployed	Yes		Other reason (specify)	0	0	0	Government health facility	Heart diseases	Health Facility Death Report	60	3	1	0	1	3	0	1
5	2	6	Anglican	Married/ Living as married/ Cohabiting	Child	28	Female	Unemployed	No		Did not know death should be registered	0	0	0	Government health facility	I don’t know		56	2	1	0	0	0	1	1
1	2	5	Pentecostal	Divorced/ Separated	Child	41	Female	Own business	No		Did not know death should be registered	0	0	0	Government health facility	Cancers		80	2	1	0	0	0	0	1
2	1	11	Muslim	Divorced/ Separated	Brother/ Sister	61	Female	Peasant	Yes		Does not know why the death was not registered	0	0	0	Home	Heart diseases	Postmortem report	40	3	3	0	1	1	1	1
1	2	7	Pentecostal	Married/ Living as married/ Cohabiting	Child	1	Female	Not Applicable	Yes		Did not know death should be registered	0	0	0	Government health facility	Heart diseases	Health Facility Death Report	43	6	2	0	1	0	0	1
4	1	5	Roman Catholic	Divorced/ Separated	Others (Specify)	63	Female	Peasant	No		Did not know death should be registered	0	0	0	Home	Accident		29	2	1	0	0	0	0	1
5	1	4	Roman Catholic	Married/ Living as married/ Cohabiting	Parent	11	Female	Not Applicable	No		Did not know death should be registered	0	0	0	Government health facility	Anaemia		38	2	2	0	0	1	0	1
5	2	2	Roman Catholic	Widowed	Brother/ Sister	90	Female	Peasant	No		Did not know death should be registered	0	0	0	Home	Heart diseases		83	2	0	0	0	0	0	1
1	2	9	Pentecostal	Married/ Living as married/ Cohabiting	Spouse	25	Female	Own business	Yes		Does not know why the death was not registered	0	0	0	Home	Pregnancy related complications	Health Facility Death Report	33	4	3	0	1	1	0	1
5	1	5	Anglican	Widowed	Child	30	Female	Own business	No		Did not know death should be registered	0	0	0	Home	HIV/AIDS		76	2	1	0	0	0	0	1
3	1	8	Roman Catholic	Married/ Living as married/ Cohabiting	Parent	88	Female	Peasant	No		Did not know death should be registered	0	0	0	Home	Others (Specify)		48	2	1	0	0	0	1	1
3	1	2	Anglican	Widowed	Others (Specify)	60	Female	Peasant	Yes		Does not know where to register	0	0	0	Government health facility	HIV/AIDS	Health Facility Death Report	80	2	1	0	1	0	0	0
4	1	6	Muslim	Married/ Living as married/ Cohabiting	Spouse	38	Female	Peasant	Yes		Did not know death should be registered	0	0	0	Government health facility	Pregnancy related complications	Health Facility Death Report	49	2	1	0	1	0	0	1
3	1	9	Anglican	Married/ Living as married/ Cohabiting	Brother/ Sister	53	Female	Peasant	No		Costs too much	Yes	0	0	Government health facility	Respiratory diseases		57	5	3	0	0	3	1	1
4	1	3	Muslim	Divorced/ Separated	Parent	70	Female	Peasant	Yes		Did not know death should be registered	0	0	0	Home	I don’t know	Health Facility Death Report	42	2	1	0	1	1	0	0
4	2	5	Muslim	Married/ Living as married/ Cohabiting	Child	21	Female	Own business	Yes		Other reason (specify)	0	0	0	Government health facility	Pregnancy related complications	Health Facility Death Report	52	3	1	0	1	3	0	1
4	1	8	Roman Catholic	Married/ Living as married/ Cohabiting	Child	25	Female	Unemployed	Yes		Did not know death should be registered	0	0	0	Private health facility	Liver disease	Health Facility Death Report	50	6	1	0	1	3	1	1
4	2	7	Roman Catholic	Married/ Living as married/ Cohabiting	Others (Specify)	49	Female	Own business	No		Did not know death should be registered	0	0	0	Home	Accident		50	2	1	0	0	0	0	1
1	2	5	Anglican	Widowed	Spouse	50	Female	Own business	Yes		Did not know death should be registered	0	0	0	Home	Cancers	L.C letter	63	6	1	0	0	0	0	1
2	1	7	Pentecostal	Widowed	Child	27	Female	Own business	No		Does not know why the death was not registered	0	0	0	Government health facility	I don’t know		78	2	0	0	0	0	1	1
1	2	7	Pentecostal	Married/ Living as married/ Cohabiting	Child	1	Female	Not Applicable	Yes		Did not know death should be registered	0	0	0	Government health facility	Childhood illness	Health Facility Death Report	35	4	1	0	1	0	0	1
3	1	11	Pentecostal	Widowed	Spouse	63	Female	Peasant	No		Did not know death should be registered	0	0	0	Government health facility	Cancers		75	2	0	0	0	0	1	1
1	2	4	Anglican	Married/ Living as married/ Cohabiting	Brother/ Sister	68	Female	Unemployed	No		Did not know death should be registered	0	0	0	Home	Mental illness		64	6	1	0	0	1	0	1
2	1	6	Muslim	Married/ Living as married/ Cohabiting	Spouse	24	Female	Own business	No		Did not know death should be registered	0	0	0	Government health facility	Heart diseases		30	3	2	0	0	0	1	1
1	2	9	Anglican	Widowed	Spouse	53	Female	Own business	Yes	Access to social benefits such as pension benefits		0	Yes	0	Government health facility	Others (Specify)	Death certificate	53	3	2	1	1	1	0	1
3	1	7	Anglican	Married/ Living as married/ Cohabiting	Child	28	Female	Peasant	Yes		Does not know where to register	0	0	0	Private health facility	I don’t know	Health Facility Death Report	63	2	0	0	1	1	0	0
2	1	6	Roman Catholic	Widowed	Child	17	Female	Not Applicable	No		Costs too much	0	0	0	Home	Congenital illness		49	3	0	0	0	3	1	0
5	1	5	Muslim	Married/ Living as married/ Cohabiting	Parent	64	Female	Unemployed	No		Did not know death should be registered	0	0	0	Home	Others (Specify)		33	2	1	0	0	0	0	0
5	2	6	Anglican	Married/ Living as married/ Cohabiting	Parent	95	Female	Peasant	No		Did not know death should be registered	0	0	0	Home	Others (Specify)		40	2	1	0	0	0	0	1
3	1	8	Roman Catholic	Widowed	Brother/ Sister	25	Female	Not Applicable	No		Does not know where to register	0	0	0	Home	HIV/AIDS		38	3	2	0	0	0	1	1
4	1	6	Roman Catholic	Married/ Living as married/ Cohabiting	Child	0	Female	Not Applicable	Yes		Did not know death should be registered	0	0	0	Government health facility	Congenital illness	Health Facility Death Report	27	2	1	0	1	0	0	1
4	1	10	Roman Catholic	Married/ Living as married/ Cohabiting	Child	17	Female	Not Applicable	Yes		Did not know death should be registered	0	Yes	0	Government health facility	Pregnancy related complications	Health Facility Death Report	40	2	1	0	1	0	1	1
2	1	5	Muslim	Married/ Living as married/ Cohabiting	Others (Specify)	85	Female	Unemployed	Yes		Did not know death should be registered	0	0	0	Government health facility	HIV/AIDS	Health Facility Death Report	33	3	2	0	1	1	1	1
1	2	5	Roman Catholic	Married/ Living as married/ Cohabiting	Child	67	Female	Own business	No		Did not know death should be registered	0	0	0	Home	I don’t know		90	6	3	0	0	1	1	1
5	2	3	Roman Catholic	Widowed	Parent	75	Female	Peasant	No		Did not know death should be registered	0	0	0	Home	I don’t know		52	3	3	0	0	1	0	1
5	1	8	Pentecostal	Married/ Living as married/ Cohabiting	Child	10	Female	Not Applicable	No		Did not know death should be registered	0	0	0	Government health facility	Witchcraft		37	3	1	0	0	0	1	1
1	2	6	Roman Catholic	Married/ Living as married/ Cohabiting	Brother/ Sister	24	Female	Paid employment (private)	Yes		Does not know why the death was not registered	0	0	0	Other (Specify)	Accident	L.C letter	30	4	1	0	0	1	0	1
4	2	3	Anglican	Divorced/ Separated	Parent	86	Female	Peasant	Yes		Other reason (specify)	0	0	0	Home	Respiratory diseases	L.C letter	49	3	1	0	0	3	0	1
2	1	5	Pentecostal	Married/ Living as married/ Cohabiting	Child	12	Female	Not Applicable	No		Does not know why the death was not registered	0	0	0	Home	I don’t know		57	2	1	0	0	0	1	1
2	1	3	Muslim	Widowed	Spouse	70	Female	Peasant	No		Did not know death should be registered	0	0	0	Home	HIV/AIDS		97	2	0	0	0	0	0	1
4	1	5	Pentecostal	Married/ Living as married/ Cohabiting	Child	7	Female	Not Applicable	No		Did not know death should be registered	0	0	0	Home	Anaemia		35	2	1	0	0	0	1	1
2	1	4	Anglican	Married/ Living as married/ Cohabiting	Brother/ Sister	70	Female	Peasant	No		Does not know why the death was not registered	0	0	0	Home	Heart diseases		68	3	1	0	0	0	1	1
5	2	7	SDA	Married/ Living as married/ Cohabiting	Others (Specify)	0	Female	Not Applicable	Yes		Did not know death should be registered	0	0	0	Private health facility	Congenital illness	Health Facility Death Report	64	3	1	0	1	0	0	1
3	1	5	Pentecostal	Married/ Living as married/ Cohabiting	Child	3	Female	Not Applicable	No		Did not know death should be registered	0	0	0	Home	Witchcraft		34	2	3	0	0	0	1	1
5	2	3	Anglican	Married/ Living as married/ Cohabiting	Child	1	Female	Not Applicable	No		Did not know death should be registered	0	0	0	Private health facility	Malaria		36	2	1	0	0	0	0	1
2	1	7	Muslim	Married/ Living as married/ Cohabiting	Parent	72	Female	Peasant	No		Did not know death should be registered	0	0	0	Home	Heart diseases		49	5	3	0	0	3	1	1
4	1	3	Anglican	Divorced/ Separated	Others (Specify)	70	Female	Paid employment (gov’t)	Yes		Other reason (specify)	0	0	0	Private health facility	Others (Specify)	Health Facility Death Report	45	2	2	0	1	1	0	1
2	1	15	Muslim	Widowed	Spouse	47	Female	Peasant	No		Does not know why the death was not registered	0	0	0	Home	Respiratory diseases		75	3	1	0	0	0	1	1
4	1	2	Pentecostal	Never married	Others (Specify)	25	Female	Own business	Yes		Did not know death should be registered	0	0	0	Government health facility	HIV/AIDS	Health Facility Death Report	44	2	0	0	1	0	0	1
3	1	9	Roman Catholic	Married/ Living as married/ Cohabiting	Parent	87	Female	Peasant	No		Must travel too far	0	0	0	Government health facility	Others (Specify)		61	3	3	0	0	3	1	1
3	1	3	Roman Catholic	Married/ Living as married/ Cohabiting	Spouse	22	Female	Housewife	No		Does not know where to register	0	0	0	Government health facility	Digestive system disease		27	2	1	0	0	1	1	1
2	1	11	Muslim	Married/ Living as married/ Cohabiting	Brother/ Sister	30	Female	Peasant	No		Did not know death should be registered	0	0	0	Home	Malaria		41	2	1	0	0	0	1	1
4	2	6	Anglican	Married/ Living as married/ Cohabiting	Child	1	Female	Not Applicable	Yes		Other reason (specify)	0	0	0	Government health facility	Malaria	Health Facility Death Report	41	3	1	0	1	0	0	1
2	1	4	Muslim	Married/ Living as married/ Cohabiting	Child	0	Female	Not Applicable	No		Did not know death should be registered	0	0	0	Private health facility	Childhood illness		70	5	2	0	0	3	1	1
5	1	5	Anglican	Widowed	Child	30	Female	Housewife	No		Did not know death should be registered	0	0	0	Government health facility	Heart diseases		63	2	1	0	0	0	0	1
4	1	4	Roman Catholic	Never married	Parent	45	Female	Peasant	No		Did not know death should be registered	0	0	0	Home	Witchcraft		20	2	1	0	0	1	1	1
5	1	6	Anglican	Widowed	Child	40	Female	Peasant	No		Did not know death should be registered	0	0	0	Government health facility	Cancers		80	2	1	0	0	0	0	1
1	2	3	Muslim	Divorced/ Separated	Others (Specify)	63	Female	Peasant	Yes		Did not know death should be registered	0	0	0	Government health facility	Cancers	Postmortem report	42	3	1	0	1	0	0	1
1	2	3	Roman Catholic	Married/ Living as married/ Cohabiting	Child	0	Female	Not Applicable	Yes		Did not know death should be registered	0	0	0	Private health facility	Respiratory diseases	Postmortem report	32	3	2	0	1	0	1	1
4	1	4	Anglican	Widowed	Child	0	Female	Not Applicable	No		Did not know death should be registered	0	0	0	Government health facility	I don’t know		31	3	1	0	0	1	0	1
4	1	1	Roman Catholic	Widowed	Child	22	Female	Own business	Yes		Did not know death should be registered	0	0	0	Government health facility	Accident	6	59	2	0	0	1	1	0	0
2	1	4	Muslim	Married/ Living as married/ Cohabiting	Child	0	Female	Not Applicable	No		Did not know death should be registered	0	0	0	Government health facility	Congenital illness		27	2	1	0	0	0	1	1
5	2	6	Anglican	Married/ Living as married/ Cohabiting	Parent	99	Female	Unemployed	No		Does not know why the death was not registered	0	0	0	Private health facility	Digestive system disease		67	2	2	0	0	1	1	1
5	1	10	Anglican	Married/ Living as married/ Cohabiting	Others (Specify)	56	Female	Own business	No		Did not know death should be registered	0	0	0	Private health facility	Cancers		92	6	0	0	0	1	1	1
5	1	5	Anglican	Married/ Living as married/ Cohabiting	Spouse	52	Female	Housewife	No		Did not know death should be registered	0	0	0	Private health facility	Accident		60	3	2	0	0	1	1	1
2	1	4	Anglican	Married/ Living as married/ Cohabiting	Others (Specify)	64	Female	Own business	No		Did not know death should be registered	0	0	0	Home	Heart diseases		43	6	2	0	0	0	0	1
1	2	11	Roman Catholic	Widowed	Others (Specify)	90	Female	Unemployed	No		Did not know death should be registered	0	0	0	Home	Heart diseases		61	6	1	0	0	0	0	1
1	2	5	Roman Catholic	Widowed	Parent	91	Female	Unemployed	No		Did not know death should be registered	0	0	0	Home	Others (Specify)		70	4	2	0	0	0	0	1
4	1	13	Anglican	Married/ Living as married/ Cohabiting	Mother in law/ Father in law	50	Female	Peasant	Yes		Did not know death should be registered	0	0	0	Government health facility	Heart diseases	Health Facility Death Report	45	2	1	0	1	0	1	1
4	1	5	Anglican	Never married	Brother/ Sister	34	Female	Housewife	Yes		Did not know death should be registered	0	0	0	Government health facility	Pregnancy related complications	Health Facility Death Report	19	3	1	0	1	3	0	1
3	1	10	Anglican	Married/ Living as married/ Cohabiting	Brother/ Sister	32	Female	Peasant	No		Does not know where to register	0	0	0	Home	Cancers		50	2	1	0	0	3	1	1
1	2	10	Muslim	Widowed	Child	41	Female	Own business	Yes		Did not know death should be registered	0	Yes	0	Private health facility	Respiratory diseases	Health Facility Death Report	65	1	1	0	1	1	0	1
3	1	1	Roman Catholic	Divorced/ Separated	Child	30	Female	Peasant	No		Does not know where to register	0	0	0	Home	HIV/AIDS		54	2	1	0	0	1	0	0
4	2	6	Muslim	Married/ Living as married/ Cohabiting	Child	20	Female	Unemployed	Yes		Did not know death should be registered	0	0	0	Government health facility	Pregnancy related complications	Health Facility Death Report	55	3	1	0	1	3	1	1
5	2	2	Roman Catholic	Married/ Living as married/ Cohabiting	Child	0	Female	Not Applicable	No		Did not know death should be registered	0	0	0	Private health facility	Congenital illness		30	4	3	0	0	0	1	1
2	1	10	Anglican	Widowed	Others (Specify)	35	Female	Peasant	No		Did not know death should be registered	0	Yes	Yes	Government health facility	HIV/AIDS		59	2	2	0	0	1	0	1
1	2	15	Roman Catholic	Married/ Living as married/ Cohabiting	Spouse	36	Female	Housewife	Yes		Did not know death should be registered	0	0	0	Government health facility	Others (Specify)	Health Facility Death Report	50	3	2	0	1	0	1	1
5	1	2	Anglican	Divorced/ Separated	Parent	94	Female	Peasant	No		Did not know death should be registered	0	0	0	Home	Cancers		57	2	1	0	0	0	0	0
5	2	3	Anglican	Widowed	Child	52	Female	Own business	Yes		Did not know death should be registered	0	0	0	Government health facility	Kidney disease	Health Facility Death Report	90	2	0	0	1	0	0	1
2	1	11	Anglican	Married/ Living as married/ Cohabiting	Parent	88	Female	Peasant	No		Did not know death should be registered	0	0	0	Home	Heart diseases		57	3	1	0	0	1	1	1
4	1	6	Roman Catholic	Widowed	Others (Specify)	0	Female	Not Applicable	No		Did not know death should be registered	0	0	0	Home	Malaria		80	2	1	0	0	1	1	1
3	1	6	Anglican	Married/ Living as married/ Cohabiting	Child	0	Female	Not Applicable	No		Did not know death should be registered	0	0	0	Other (Specify)	Malaria		34	3	2	0	0	1	1	1
5	2	8	Anglican	Married/ Living as married/ Cohabiting	Brother/ Sister	50	Female	Peasant	No		Did not know death should be registered	0	0	0	Home	Cancers		49	2	1	0	0	0	1	1
4	1	3	Roman Catholic	Widowed	Others (Specify)	74	Female	Peasant	Yes		Did not know death should be registered	0	0	0	Home	Respiratory diseases	Health Facility Death Report	45	2	2	0	1	0	0	1
2	1	8	Roman Catholic	Married/ Living as married/ Cohabiting	Others (Specify)	95	Female	Peasant	No		Does not know why the death was not registered	0	0	0	Home	Respiratory diseases		48	2	1	0	0	0	0	0
3	1	5	Pentecostal	Widowed	Child	25	Female	Peasant	No		Did not know death should be registered	0	0	0	Home	Congenital illness		54	2	0	0	0	0	0	1
4	1	3	Roman Catholic	Widowed	Child	22	Female	Own business	Yes		Did not know death should be registered	0	0	0	Government health facility	Malaria	Health Facility Death Report	42	2	1	0	1	0	0	1
4	1	6	Roman Catholic	Married/ Living as married/ Cohabiting	Parent	75	Female	Peasant	No		Did not know death should be registered	0	0	0	Home	Digestive system disease		38	2	2	0	0	1	1	1
2	1	3	Anglican	Married/ Living as married/ Cohabiting	Brother/ Sister	69	Female	Peasant	No		Other reason (specify)	Yes	0	Yes	Home	Respiratory diseases		72	2	3	0	0	3	1	1
4	2	5	Pentecostal	Widowed	Spouse	40	Female	Housewife	Yes		Did not know death should be registered	0	Yes	0	Government health facility	Cancers	Health Facility Death Report	58	3	1	0	1	0	1	1
1	2	2	Pentecostal	Widowed	Spouse	62	Female	Paid employment (private)	Yes		Other reason (specify)	0	0	0	Government health facility	Kidney disease	Health Facility Death Report	65	4	3	0	1	0	0	1
2	1	10	Pentecostal	Married/ Living as married/ Cohabiting	Parent	80	Female	Peasant	Yes		Did not know death should be registered	0	0	0	Government health facility	Respiratory diseases	Health Facility Death Report	58	3	2	0	1	1	1	1
2	1	17	Anglican	Married/ Living as married/ Cohabiting	Child	5	Female	Not Applicable	No		Did not know death should be registered	0	0	0	Home	Congenital illness		40	3	1	0	0	1	1	1
4	1	1	Anglican	Divorced/ Separated	Parent	81	Female	Housewife	Yes		Did not know death should be registered	0	0	0	Government health facility	Diabetes	Health Facility Death Report	48	2	1	0	1	0	0	1
2	1	5	Muslim	Married/ Living as married/ Cohabiting	Spouse	58	Female	Peasant	No		Other reason (specify)	0	0	0	Home	Heart diseases		81	2	2	0	0	1	0	1
1	2	2	Anglican	Married/ Living as married/ Cohabiting	Child	44	Female	Paid employment (gov’t)	No		Other reason (specify)	Yes	0	Yes	Home	Malaria		87	3	3	0	0	3	0	1
2	1	8	Anglican	Married/ Living as married/ Cohabiting	Child	36	Female	Peasant	No		Other reason (specify)	0	0	0	Government health facility	HIV/AIDS		69	2	2	0	0	1	1	1
2	1	8	Muslim	Married/ Living as married/ Cohabiting	Child	2	Female	Not Applicable	No		Other reason (specify)	0	Yes	Yes	Government health facility	Anaemia		38	4	3	0	0	1	1	1
2	1	8	Anglican	Widowed	Child	43	Female	Paid employment (gov’t)	Yes		Does not know why the death was not registered	0	0	0	Government health facility	Cancers	Postmortem report	88	2	0	0	1	3	0	0
1	2	4	Pentecostal	Never married	Brother/ Sister	23	Female	Unemployed	Yes		Does not know where to register	0	0	0	Private health facility	Liver disease	Health Facility Death Report	21	3	2	0	1	0	0	1
1	2	9	Muslim	Married/ Living as married/ Cohabiting	Child	21	Female	Not Applicable	Yes		Did not know death should be registered	0	0	0	Government health facility	Others (Specify)	Health Facility Death Report	58	4	2	0	1	1	0	1
4	2	3	Roman Catholic	Married/ Living as married/ Cohabiting	Child	6	Female	Not Applicable	Yes		Did not know death should be registered	0	0	0	Government health facility	Accident	Health Facility Death Report	45	4	1	0	1	0	1	1
2	1	6	Anglican	Married/ Living as married/ Cohabiting	Child	9	Female	Not Applicable	Yes		Did not know death should be registered	0	Yes	0	Government health facility	Cancers	Health Facility Death Report	39	2	2	0	1	0	1	1
1	2	7	Roman Catholic	Married/ Living as married/ Cohabiting	Child	6	Female	Not Applicable	Yes		Does not know where to register	0	0	0	Private health facility	Malaria	Health Facility Death Report	56	3	1	0	1	1	1	1
2	1	5	Roman Catholic	Widowed	Parent	90	Female	Peasant	Yes	Inheritance purposes		0	0	0	Government health facility	Heart diseases	Death certificate	68	2	2	1	1	3	0	1
4	2	4	Anglican	Married/ Living as married/ Cohabiting	Child	0	Female	Not Applicable	No		Did not know death should be registered	0	0	0	Government health facility	Childhood illness		29	3	3	0	0	1	1	1
4	1	2	Roman Catholic	Never married	Parent	70	Female	Peasant	No		Did not know death should be registered	0	0	0	Government health facility	Diabetes		40	3	2	0	0	1	0	1
1	2	7	Roman Catholic	Married/ Living as married/ Cohabiting	Brother/ Sister	38	Female	Housewife	No		Other reason (specify)	0	0	0	Government health facility	Pregnancy related complications		27	6	2	0	0	1	1	1
1	2	3	Muslim	Married/ Living as married/ Cohabiting	Child	1	Female	Not Applicable	No		Did not know death should be registered	0	0	0	Home	Congenital illness		38	3	1	0	0	0	1	0
5	2	13	Anglican	Married/ Living as married/ Cohabiting	Spouse	50	Female	Peasant	Yes		Did not know death should be registered	0	0	0	Government health facility	Respiratory diseases	Health Facility Death Report	56	2	1	0	1	1	1	1
3	1	15	Roman Catholic	Married/ Living as married/ Cohabiting	Spouse	50	Female	Peasant	No		Did not know death should be registered	0	0	0	Home	Witchcraft		77	2	0	0	0	0	1	1
1	2	5	Roman Catholic	Married/ Living as married/ Cohabiting	Mother in law/ Father in law	77	Female	Unemployed	Yes		Did not know death should be registered	0	0	0	Private health facility	Respiratory diseases	Health Facility Death Report	34	4	1	0	1	0	0	1
2	1	7	Muslim	Widowed	Parent	96	Female	Unemployed	No		Did not know death should be registered	0	0	0	Home	Malaria		60	2	1	0	0	0	1	1
1	2	8	Roman Catholic	Married/ Living as married/ Cohabiting	Brother/ Sister	27	Female	Paid employment (private)	Yes		Other reason (specify)	0	0	Yes	Private health facility	Pregnancy related complications	Health Facility Death Report	55	3	3	0	1	3	1	1
5	1	7	Anglican	Married/ Living as married/ Cohabiting	Brother/ Sister	30	Female	Peasant	No		Did not know death should be registered	0	0	0	Home	HIV/AIDS		53	2	2	0	0	0	0	1
5	2	6	Anglican	Widowed	Others (Specify)	0	Female	Not Applicable	Yes		Did not know death should be registered	0	0	0	Government health facility	Anaemia	Health Facility Death Report	46	2	1	0	1	0	0	1
3	1	5	Roman Catholic	Widowed	Spouse	30	Female	Peasant	Yes		Did not know death should be registered	0	0	0	Government health facility	Respiratory diseases	Health Facility Death Report	36	2	1	0	1	1	0	0
4	2	4	Anglican	Widowed	Others (Specify)	36	Female	Own business	Yes		Does not know why the death was not registered	0	0	0	Government health facility	Malaria	Health Facility Death Report	75	6	1	0	1	1	1	1
5	1	11	Anglican	Widowed	Child	46	Female	Peasant	No		Did not know death should be registered	0	0	0	Home	Cancers		95	2	0	0	0	0	0	1
1	2	3	Roman Catholic	Married/ Living as married/ Cohabiting	Others (Specify)	50	Female	Unemployed	No		Does not know why the death was not registered	0	0	0	Other (Specify)	Accident		45	3	1	0	0	0	0	0
3	1	3	Roman Catholic	Married/ Living as married/ Cohabiting	Child	1	Female	Not Applicable	Yes		Does not know where to register	0	0	0	Government health facility	Malaria	Health Facility Death Report	27	2	2	0	1	1	0	1
1	2	2	Pentecostal	Divorced/ Separated	Child	30	Female	Paid employment (private)	Yes		Did not know death should be registered	0	0	0	Government health facility	Pregnancy related complications	Health Facility Death Report	60	3	1	0	1	0	0	1
5	1	7	Anglican	Married/ Living as married/ Cohabiting	Child	0	Female	Not Applicable	No		Did not know death should be registered	0	0	0	Private health facility	I don’t know		37	5	3	0	0	0	1	1
4	2	10	Roman Catholic	Widowed	Parent	91	Female	Unemployed	No		Costs too much	0	0	0	Home	Malaria		54	2	2	0	0	3	0	1
2	1	9	Muslim	Married/ Living as married/ Cohabiting	Others (Specify)	4	Female	Not Applicable	No		Did not know death should be registered	0	0	0	Other (Specify)	Accident		65	3	1	0	0	0	1	1
4	2	5	Roman Catholic	Widowed	Child	30	Female	Own business	No		Did not know death should be registered	0	0	0	Home	Diabetes		70	2	1	0	0	0	0	0
4	1	1	Pentecostal	Divorced/ Separated	Brother/ Sister	35	Female	Own business	No		Did not know death should be registered	0	0	0	Home	HIV/AIDS		35	2	1	0	0	0	0	1
4	1	7	Roman Catholic	Widowed	Brother/ Sister	61	Female	Paid employment (gov’t)	Yes		Costs too much	0	0	0	Government health facility	Heart diseases	Health Facility Death Report	64	2	2	0	1	3	0	1
4	2	5	Pentecostal	Married/ Living as married/ Cohabiting	Parent	70	Female	Unemployed	Yes		Did not know death should be registered	0	0	0	Home	Heart diseases	L.C letter	42	2	1	0	0	0	0	1
1	2	4	Roman Catholic	Widowed	Child	21	Female	Unemployed	Yes		Did not know death should be registered	0	0	0	Government health facility	Heart diseases	Health Facility Death Report	52	3	2	0	1	0	0	1
3	1	8	Anglican	Widowed	Parent	68	Female	Peasant	Yes		Did not know death should be registered	0	Yes	0	Government health facility	Congenital illness	Health Facility Death Report	49	2	2	0	1	0	1	1
4	2	5	Anglican	Married/ Living as married/ Cohabiting	Child	2	Female	Not Applicable	Yes		Did not know death should be registered	0	0	0	Home	Malaria	L.C letter	58	3	1	0	0	0	0	1
5	1	6	Roman Catholic	Widowed	Others (Specify)	2	Female	Not Applicable	No		Did not know death should be registered	0	0	0	Government health facility	Malaria		55	2	0	0	0	0	0	0
1	2	5	Roman Catholic	Widowed	Child	61	Female	Own business	Yes		Does not know where to register	0	0	0	Home	Cancers	L.C letter	80	3	0	0	0	1	0	0
5	1	2	Anglican	Widowed	Child	30	Female	Paid employment (private)	No		Did not know death should be registered	0	0	0	Home	Cancers		76	2	1	0	0	0	0	1
2	1	4	Pentecostal	Widowed	Child	40	Female	Own business	Yes		Did not know death should be registered	0	0	0	Private health facility	Cancers	Health Facility Death Report	56	2	1	0	1	3	1	1
4	1	2	SDA	Widowed	Parent	69	Female	Peasant	No		Other reason (specify)	0	0	0	Home	I don’t know		53	2	3	0	0	3	0	1
4	1	4	Muslim	Married/ Living as married/ Cohabiting	Child	0	Female	Not Applicable	Yes		Did not know death should be registered	0	0	0	Government health facility	Congenital illness	Health Facility Death Report	31	3	0	0	1	0	0	1
5	2	3	Anglican	Married/ Living as married/ Cohabiting	Parent	54	Female	Own business	Yes		Did not know death should be registered	0	0	0	Private health facility	Respiratory diseases	Health Facility Death Report	29	3	3	0	1	1	0	1
2	1	6	Muslim	Married/ Living as married/ Cohabiting	Child	40	Female	Own business	No		Did not know death should be registered	0	0	0	Home	Diabetes		70	2	1	0	0	0	0	0
3	1	5	Pentecostal	Widowed	Child	2	Female	Not Applicable	No		Did not know death should be registered	0	0	0	Home	I don’t know		49	2	0	0	0	0	0	0
4	1	3	Anglican	Married/ Living as married/ Cohabiting	Spouse	70	Female	Peasant	Yes		Does not know why the death was not registered	0	0	0	Government health facility	I don’t know	Health Facility Death Report	73	2	2	0	1	3	1	1
4	1	5	Muslim	Married/ Living as married/ Cohabiting	Parent	72	Female	Peasant	Yes		Did not know death should be registered	0	0	0	Government health facility	Heart diseases	Health Facility Death Report	50	2	0	0	1	0	1	1
2	1	6	Roman Catholic	Widowed	Parent	70	Female	Housewife	No		Did not know death should be registered	0	0	0	Home	Cancers		58	2	0	0	0	1	1	1
3	1	9	Roman Catholic	Widowed	Parent	58	Female	Peasant	Yes		Other reason (specify)	0	0	0	Private health facility	Heart diseases	Health Facility Death Report	40	2	1	0	1	3	0	1
1	2	7	Roman Catholic	Never married	Brother/ Sister	37	Female	Own business	No		Other reason (specify)	0	0	0	Home	HIV/AIDS		39	3	2	0	0	1	0	1
5	1	4	Roman Catholic	Married/ Living as married/ Cohabiting	Child	2	Female	Not Applicable	No		Did not know death should be registered	0	0	0	Home	Respiratory diseases		34	3	2	0	0	3	0	1
2	1	10	Pentecostal	Widowed	Child	38	Female	Peasant	No		Did not know death should be registered	0	0	0	Government health facility	Heart diseases		64	3	1	0	0	0	1	1
2	1	6	Anglican	Widowed	Child	40	Female	Own business	Yes		Did not know death should be registered	0	0	0	Government health facility	Cancers	Health Facility Death Report	79	2	1	0	1	0	0	1
1	2	11	Muslim	Married/ Living as married/ Cohabiting	Child	42	Female	Own business	No		Did not know death should be registered	0	0	0	Home	Cancers		64	3	1	0	0	0	0	1
3	1	7	Anglican	Married/ Living as married/ Cohabiting	Child	42	Female	Peasant	No		Costs too much	0	0	0	Home	I don’t know		85	2	0	0	0	1	1	0
3	1	4	Roman Catholic	Widowed	Child	48	Female	Peasant	No		Other reason (specify)	0	0	0	Home	Congenital illness		60	2	0	0	0	0	0	1
5	1	6	Anglican	Married/ Living as married/ Cohabiting	Parent	97	Female	Unemployed	No		Did not know death should be registered	0	0	0	Home	Others (Specify)		52	3	1	0	0	0	1	1
1	2	3	Pentecostal	Married/ Living as married/ Cohabiting	Child	2	Female	Not Applicable	Yes		Does not know where to register	0	0	0	Government health facility	I don’t know	Health Facility Death Report	28	3	3	0	1	0	0	1
2	1	5	Roman Catholic	Widowed	Others (Specify)	0	Female	Not Applicable	No		Did not know death should be registered	0	0	0	Home	I don’t know		60	2	0	0	0	0	0	0
2	1	10	Muslim	Divorced/ Separated	Child	13	Female	Not Applicable	No		Did not know death should be registered	0	0	0	Home	Witchcraft		48	4	1	0	0	0	0	0
2	1	9	Muslim	Married/ Living as married/ Cohabiting	Others (Specify)	19	Female	Peasant	No		Did not know death should be registered	0	0	0	Other (Specify)	Witchcraft		30	2	1	0	0	0	1	1
2	1	9	Anglican	Widowed	Parent	99	Female	Not Applicable	No		Does not know why the death was not registered	0	0	0	Home	Others (Specify)		80	2	0	0	0	1	0	1
3	1	3	Roman Catholic	Never married	Parent	78	Female	Peasant	Yes		Does not know where to register	Yes	0	0	Government health facility	Cancers	Health Facility Death Report	23	2	1	0	1	3	1	1
4	2	4	Anglican	Divorced/ Separated	Parent	85	Female	Unemployed	No		Did not know death should be registered	0	0	0	Home	Heart diseases		40	3	1	0	0	0	1	1
2	1	9	SDA	Widowed	Spouse	85	Female	Peasant	No		Does not know why the death was not registered	Yes	0	0	Home	Cancers		52	2	1	0	0	3	1	1
3	1	8	Pentecostal	Widowed	Spouse	41	Female	Peasant	No		Did not know death should be registered	0	0	0	Home	Witchcraft		50	2	1	0	0	3	1	1
2	2	30	Muslim	Married/ Living as married/ Cohabiting	Spouse	35	Female	Housewife	No		Did not know death should be registered	0	0	0	Home	I don’t know		67	2	1	0	0	0	0	1
4	2	10	Pentecostal	Married/ Living as married/ Cohabiting	Child	33	Female	Peasant	No		Did not know death should be registered	0	0	0	Other (Specify)	Pregnancy related complications		56	3	1	0	0	1	0	1
1	2	8	Roman Catholic	Married/ Living as married/ Cohabiting	Others (Specify)	41	Female	Own business	Yes		Other reason (specify)	0	Yes	Yes	Private health facility	Respiratory diseases	Health Facility Death Report	40	4	1	0	1	3	0	1
4	2	2	Pentecostal	Never married	Others (Specify)	53	Female	Own business	Yes		Other reason (specify)	0	Yes	0	Home	Heart diseases	Postmortem report	24	4	2	0	1	1	1	1
4	1	6	Anglican	Married/ Living as married/ Cohabiting	Brother/ Sister	39	Female	Peasant	No		Did not know death should be registered	0	0	0	Home	Malaria		48	2	1	0	0	0	0	0
4	1	7	Muslim	Divorced/ Separated	Child	18	Female	Unemployed	No		Did not know death should be registered	0	0	0	Home	HIV/AIDS		32	2	1	0	0	0	0	1
4	1	3	Roman Catholic	Widowed	Spouse	58	Female	Peasant	Yes		Did not know death should be registered	0	0	0	Government health facility	Diabetes	6	62	2	2	0	1	0	0	1
3	1	1	Roman Catholic	Married/ Living as married/ Cohabiting	Child	52	Female	Peasant	No		Does not know where to register	0	0	0	Government health facility	Cancers		83	2	0	0	0	0	0	0
3	1	7	Roman Catholic	Married/ Living as married/ Cohabiting	Parent	76	Female	Peasant	No		Did not know death should be registered	0	0	0	Home	Cancers		39	2	1	0	0	0	1	1
2	1	8	Muslim	Married/ Living as married/ Cohabiting	Child	1	Female	Not Applicable	No		Did not know death should be registered	0	0	0	Home	I don’t know		40	2	0	0	0	1	0	1
1	2	10	Roman Catholic	Married/ Living as married/ Cohabiting	Child	2	Female	Not Applicable	Yes		Did not know death should be registered	0	0	0	Government health facility	Congenital illness	Health Facility Death Report	48	3	2	0	1	0	1	1
1	2	5	Anglican	Married/ Living as married/ Cohabiting	Parent	88	Female	Housewife	Yes		Other reason (specify)	0	Yes	0	Home	Cancers	Health Facility Death Report	39	3	2	0	1	1	1	1
4	1	6	Roman Catholic	Married/ Living as married/ Cohabiting	Child	0	Female	Not Applicable	No		Did not know death should be registered	0	0	0	Home	Congenital illness		37	2	1	0	0	0	0	1
3	1	1	Roman Catholic	Widowed	Child	22	Female	Paid employment (private)	No		Did not know death should be registered	0	0	0	Other (Specify)	Accident		56	2	0	0	0	0	1	1
5	1	5	Roman Catholic	Married/ Living as married/ Cohabiting	Spouse	40	Female	Peasant	No		Did not know death should be registered	0	0	0	Home	Others (Specify)		53	2	0	0	0	0	1	1
3	1	5	Anglican	Widowed	Spouse	68	Female	Peasant	No		Did not know death should be registered	0	0	0	Home	Accident		70	5	2	0	0	3	1	1
1	2	6	Muslim	Divorced/ Separated	Others (Specify)	50	Female	Own business	No		Did not know death should be registered	0	0	0	Home	Heart diseases		42	3	1	0	0	0	0	1
5	1	6	Roman Catholic	Widowed	Mother in law/ Father in law	35	Female	Peasant	No		Did not know death should be registered	0	0	0	Private health facility	I don’t know		64	2	0	0	0	0	0	1
1	2	8	Roman Catholic	Widowed	Parent	86	Female	Unemployed	Yes		Did not know death should be registered	0	0	0	Home	Heart diseases	L.C letter	67	6	1	0	0	3	0	1
5	1	3	Roman Catholic	Married/ Living as married/ Cohabiting	Child	44	Female	Own business	No		Did not know death should be registered	0	0	0	Government health facility	I don’t know		72	2	1	0	0	0	0	0
2	1	7	Anglican	Married/ Living as married/ Cohabiting	Parent	70	Female	Unemployed	No		Costs too much	0	0	0	Home	Heart diseases		40	3	2	0	0	1	1	1
1	2	2	Muslim	Never married	Parent	51	Female	Own business	Yes		Other reason (specify)	0	Yes	0	Home	Cancers	Death certificate	25	3	2	1	1	1	0	1
2	1	4	Roman Catholic	Divorced/ Separated	Spouse	50	Female	Paid employment (gov’t)	Yes		Other reason (specify)	0	0	0	Other (Specify)	Cancers	Postmortem report	56	3	1	0	1	3	1	1
1	2	3	Anglican	Married/ Living as married/ Cohabiting	Spouse	40	Female	Housewife	Yes		Does not know where to register	0	0	0	Government health facility	I don’t know	Health Facility Death Report	49	3	2	0	1	1	0	1
3	1	3	Roman Catholic	Married/ Living as married/ Cohabiting	Child	22	Female	Peasant	No		Does not know why the death was not registered	0	0	0	Home	HIV/AIDS		69	2	1	0	0	3	0	0
3	1	2	Anglican	Married/ Living as married/ Cohabiting	Mother in law/ Father in law	93	Female	Peasant	No		Other reason (specify)	0	0	0	Home	Respiratory diseases		67	2	1	0	0	1	1	1
3	1	9	Anglican	Married/ Living as married/ Cohabiting	Others (Specify)	82	Female	Unemployed	No		Does not know where to register	0	0	0	Home	Malaria		38	2	1	0	0	0	1	1
5	1	8	Anglican	Married/ Living as married/ Cohabiting	Child	27	Female	Peasant	No		Does not know where to register	0	0	0	Private health facility	Malaria		78	2	0	0	0	0	0	0
4	2	10	Anglican	Married/ Living as married/ Cohabiting	Spouse	45	Female	Housewife	Yes		Did not know death should be registered	0	0	0	Government health facility	Heart diseases	Health Facility Death Report	57	3	1	0	1	0	1	1
5	1	4	Anglican	Married/ Living as married/ Cohabiting	Parent	60	Female	Peasant	No		Did not know death should be registered	0	0	0	Home	Malaria		32	3	1	0	0	1	0	1
1	2	3	Anglican	Married/ Living as married/ Cohabiting	Parent	78	Female	Unemployed	Yes		Did not know death should be registered	0	0	0	Home	HIV/AIDS	L.C letter	50	3	1	0	0	1	0	1
1	2	2	Other	Married/ Living as married/ Cohabiting	Parent	63	Female	Peasant	No		Did not know death should be registered	Yes	0	0	Home	Diabetes		23	4	2	0	0	0	1	1
4	1	3	Anglican	Married/ Living as married/ Cohabiting	Child	0	Female	Not Applicable	Yes		Does not know why the death was not registered	0	0	0	Private health facility	Congenital illness	Health Facility Death Report	21	3	1	0	1	0	0	1
4	2	3	Roman Catholic	Widowed	Spouse	30	Female	Housewife	No		Did not know death should be registered	0	0	0	Government health facility	HIV/AIDS		40	2	1	0	0	0	0	0
5	1	7	Roman Catholic	Married/ Living as married/ Cohabiting	Parent	98	Female	Unemployed	No		Did not know death should be registered	0	0	0	Private health facility	Respiratory diseases		72	2	1	0	0	0	0	1
3	1	11	Roman Catholic	Widowed	Spouse	54	Female	Peasant	No		Did not know death should be registered	0	0	0	Government health facility	Others (Specify)		59	2	1	0	0	0	0	1
3	1	3	Roman Catholic	Married/ Living as married/ Cohabiting	Parent	97	Female	Peasant	No		Did not know death should be registered	0	0	0	Home	Heart diseases		68	2	1	0	0	0	1	1
1	2	4	Muslim	Widowed	Parent	80	Female	Unemployed	No		Did not know death should be registered	0	0	0	Home	Diabetes		32	3	1	0	0	0	0	1
5	1	3	Anglican	Never married	Parent	99	Female	Peasant	No		Did not know death should be registered	0	0	0	Home	Others (Specify)		52	2	1	0	0	1	0	1
3	1	4	Pentecostal	Widowed	Child	0	Female	Not Applicable	No		Did not know death should be registered	0	0	0	Home	Witchcraft		35	5	1	0	0	1	0	0
1	2	4	Roman Catholic	Widowed	Child	26	Female	Own business	Yes	Inheritance purposes		0	Yes	0	Government health facility	Witchcraft	Death certificate	50	3	0	1	1	3	0	1
4	2	3	Anglican	Never married	Others (Specify)	81	Female	Unemployed	Yes		Did not know death should be registered	0	0	0	Government health facility	I don’t know	Health Facility Death Report	30	6	2	0	1	0	0	1
4	2	2	Anglican	Widowed	Parent	82	Female	Not Applicable	No		Did not know death should be registered	0	0	0	Home	I don’t know		53	2	1	0	0	0	0	0
3	1	8	Anglican	Married/ Living as married/ Cohabiting	Parent	71	Female	Peasant	No		Costs too much	0	0	0	Home	Cancers		48	2	1	0	0	3	1	1
1	2	9	Pentecostal	Married/ Living as married/ Cohabiting	Child	21	Female	Own business	Yes		Did not know death should be registered	0	Yes	0	Private health facility	Respiratory diseases	Health Facility Death Report	52	3	2	0	1	1	0	1
5	1	2	Pentecostal	Married/ Living as married/ Cohabiting	Parent	96	Female	Peasant	No		Did not know death should be registered	0	0	0	Home	Others (Specify)		67	3	1	0	0	0	1	1
4	2	7	Anglican	Married/ Living as married/ Cohabiting	Child	18	Female	Not Applicable	Yes		Did not know death should be registered	0	0	0	Private health facility	Others (Specify)	Health Facility Death Report	68	2	2	0	1	0	0	1
4	1	3	Anglican	Never married	Others (Specify)	88	Female	Unemployed	Yes		Did not know death should be registered	0	0	0	Government health facility	Heart diseases	Health Facility Death Report	31	2	1	0	1	0	1	1
1	2	9	Muslim	Widowed	Child	38	Female	Paid employment (private)	Yes		Did not know death should be registered	0	0	0	Government health facility	Pregnancy related complications	Health Facility Death Report	57	3	1	0	1	0	0	1
5	2	10	Pentecostal	Widowed	Brother/ Sister	45	Female	Paid employment (gov’t)	Yes		Other reason (specify)	0	Yes	Yes	Government health facility	Heart diseases	Health Facility Death Report	38	2	2	0	1	0	1	1
2	1	5	Pentecostal	Divorced/ Separated	Brother/ Sister	42	Female	Paid employment (gov’t)	No		Did not know death should be registered	0	0	0	Home	Witchcraft		60	2	1	0	0	3	0	1
3	1	7	Roman Catholic	Married/ Living as married/ Cohabiting	Parent	88	Female	Peasant	No		Did not know death should be registered	0	0	0	Home	Witchcraft		66	2	0	0	0	1	1	1
3	1	5	Roman Catholic	Married/ Living as married/ Cohabiting	Child	21	Female	Peasant	No		Did not know death should be registered	0	0	0	Government health facility	HIV/AIDS		81	2	1	0	0	1	0	1
5	1	12	Anglican	Married/ Living as married/ Cohabiting	Mother in law/ Father in law	56	Female	Peasant	No		Did not know death should be registered	0	0	0	Home	Witchcraft		52	3	1	0	0	0	0	1
1	2	4	Muslim	Widowed	Spouse	72	Female	Own business	Yes		Did not know death should be registered	0	0	0	Government health facility	Accident	Health Facility Death Report	70	6	0	0	1	0	0	0
4	1	1	Roman Catholic	Widowed	Spouse	50	Female	Peasant	No		Did not know death should be registered	0	0	0	Private health facility	Malaria		59	2	2	0	0	0	0	1
3	1	4	Anglican	Married/ Living as married/ Cohabiting	Child	4	Female	Not Applicable	No		Did not know death should be registered	0	0	0	Government health facility	Malaria		48	2	1	0	0	1	0	0
3	1	4	Roman Catholic	Widowed	Child	23	Female	Peasant	Yes		Does not know where to register	0	0	0	Government health facility	HIV/AIDS	Health Facility Death Report	55	2	2	0	1	1	0	1
4	1	8	Anglican	Married/ Living as married/ Cohabiting	Spouse	61	Female	Paid employment (gov’t)	Yes	Other (Specify)		0	0	0	Government health facility	Cancers	Death certificate	68	4	3	1	1	3	1	1
4	1	5	Roman Catholic	Widowed	Spouse	32	Female	Peasant	No		Did not know death should be registered	0	0	0	Home	Diabetes		36	2	1	0	0	0	0	1
1	2	5	Pentecostal	Married/ Living as married/ Cohabiting	Child	0	Female	Not Applicable	No		Did not know death should be registered	0	0	0	Other (Specify)	Respiratory diseases		33	3	2	0	0	0	0	1
4	1	11	Roman Catholic	Married/ Living as married/ Cohabiting	Others (Specify)	26	Female	Peasant	No		Did not know death should be registered	0	0	0	Home	HIV/AIDS		74	2	1	0	0	1	1	1
2	1	5	Anglican	Married/ Living as married/ Cohabiting	Mother in law/ Father in law	95	Female	Unemployed	No		Did not know death should be registered	0	0	0	Home	Digestive system disease		70	2	2	0	0	0	1	1
5	1	9	Anglican	Married/ Living as married/ Cohabiting	Parent	80	Female	Peasant	No		Did not know death should be registered	0	0	0	Government health facility	Heart diseases		60	2	2	0	0	0	0	1
2	1	10	Roman Catholic	Married/ Living as married/ Cohabiting	Child	5	Female	Not Applicable	No		Does not know where to register	0	0	0	Home	Malaria		53	2	1	0	0	1	1	1
1	2	4	Pentecostal	Never married	Parent	60	Female	Unemployed	Yes		Did not know death should be registered	0	0	0	Home	Respiratory diseases	L.C letter	49	4	1	0	0	0	0	1
5	2	8	Anglican	Married/ Living as married/ Cohabiting	Parent	96	Female	Unemployed	Yes		Did not know death should be registered	0	0	0	Government health facility	Digestive system disease	Health Facility Death Report	54	2	1	0	1	0	1	1
4	1	1	Roman Catholic	Never married	Others (Specify)	80	Female	Peasant	Yes		Did not know death should be registered	0	0	0	Government health facility	Diabetes	Health Facility Death Report	23	2	3	0	1	0	0	1
4	2	3	Muslim	Divorced/ Separated	Child	7	Female	Not Applicable	No		Did not know death should be registered	0	0	0	Home	Others (Specify)		27	6	1	0	0	0	0	1
4	2	4	Anglican	Never married	Others (Specify)	90	Female	Unemployed	No		Did not know death should be registered	0	0	0	Home	Cancers		30	4	2	0	0	3	1	1
1	2	8	Muslim	Married/ Living as married/ Cohabiting	Parent	86	Female	Housewife	Yes	Legal requirement		0	0	0	Home	Heart diseases	Death certificate	49	3	2	1	1	0	0	1
3	1	6	Roman Catholic	Married/ Living as married/ Cohabiting	Child	12	Female	Not Applicable	Yes		Costs too much	0	0	0	Government health facility	Anaemia	Health Facility Death Report	53	2	1	0	1	1	0	0
4	1	2	Roman Catholic	Widowed	Child	33	Female	Housewife	Yes		Did not know death should be registered	0	0	0	Home	HIV/AIDS	L.C letter	56	2	0	0	0	0	0	1
2	1	10	Anglican	Widowed	Brother/ Sister	72	Female	Peasant	No		Does not know where to register	0	0	0	Home	I don’t know		60	2	1	0	0	0	0	0
5	2	2	Anglican	Married/ Living as married/ Cohabiting	Mother in law/ Father in law	54	Female	Peasant	Yes		Does not know why the death was not registered	0	0	0	Government health facility	Cancers	Health Facility Death Report	32	3	2	0	1	3	1	1
4	1	8	Roman Catholic	Married/ Living as married/ Cohabiting	Brother/ Sister	89	Female	Peasant	Yes		Did not know death should be registered	0	0	0	Home	Respiratory diseases	L.C letter	81	2	0	0	0	0	0	1
5	1	9	Roman Catholic	Married/ Living as married/ Cohabiting	Parent	80	Female	Peasant	No		Did not know death should be registered	0	0	0	Home	Cancers		41	2	1	0	0	1	0	1
3	1	4	Anglican	Married/ Living as married/ Cohabiting	Parent	82	Female	Peasant	Yes		Did not know death should be registered	0	0	0	Private health facility	Respiratory diseases	Health Facility Death Report	68	3	1	0	1	0	1	1
3	1	4	Roman Catholic	Married/ Living as married/ Cohabiting	Spouse	57	Female	Housewife	No		Must travel too far	0	0	0	Government health facility	Respiratory diseases		65	2	1	0	0	3	1	1
4	1	5	Roman Catholic	Married/ Living as married/ Cohabiting	Child	12	Female	Not Applicable	Yes		Did not know death should be registered	0	0	0	Government health facility	Malaria	Health Facility Death Report	40	2	2	0	1	0	1	1
4	1	3	SDA	Widowed	Brother/ Sister	60	Female	Paid employment (gov’t)	No		Does not know where to register	0	0	0	Private health facility	Respiratory diseases		77	6	1	0	0	0	1	1
2	1	8	Muslim	Widowed	Spouse	68	Female	Peasant	Yes		Other reason (specify)	Yes	0	0	Government health facility	Respiratory diseases	Health Facility Death Report	70	2	2	0	1	1	0	1
3	1	8	Roman Catholic	Married/ Living as married/ Cohabiting	Parent	77	Female	Peasant	No		Did not know death should be registered	0	0	0	Government health facility	Malaria		50	2	2	0	0	0	1	1
5	1	7	Roman Catholic	Married/ Living as married/ Cohabiting	Mother in law/ Father in law	90	Female	Peasant	No		Did not know death should be registered	0	0	0	Government health facility	Diabetes		44	2	1	0	0	0	0	1
5	1	3	Other	Married/ Living as married/ Cohabiting	Child	0	Female	Not Applicable	Yes		Did not know death should be registered	0	0	0	Government health facility	Pregnancy related complications	Health Facility Death Report	29	3	1	0	1	0	0	0
4	1	6	Muslim	Married/ Living as married/ Cohabiting	Child	27	Female	Unemployed	Yes		Other reason (specify)	0	0	0	Private health facility	Anaemia	Health Facility Death Report	60	3	2	0	1	3	1	1
3	1	6	Roman Catholic	Married/ Living as married/ Cohabiting	Parent	62	Female	Paid employment (gov’t)	No		Does not know where to register	0	0	0	Home	HIV/AIDS		35	2	1	0	0	1	1	1
3	1	6	Roman Catholic	Married/ Living as married/ Cohabiting	Child	19	Female	Unemployed	Yes	Other (Specify)		0	Yes	0	Home	Heart diseases	Death certificate	54	2	1	1	1	1	0	1
2	1	6	Muslim	Married/ Living as married/ Cohabiting	Parent	70	Female	Paid employment (private)	Yes		Did not know death should be registered	0	0	0	Home	Heart diseases	Health Facility Death Report	58	2	1	0	1	1	1	1
3	1	7	Anglican	Married/ Living as married/ Cohabiting	Child	10	Female	Not Applicable	Yes		Does not know where to register	0	0	0	Government health facility	Respiratory diseases	Health Facility Death Report	39	2	1	0	1	1	1	1
3	1	4	Roman Catholic	Married/ Living as married/ Cohabiting	Parent	99	Female	Housewife	No		Did not know death should be registered	0	0	0	Government health facility	Others (Specify)		70	4	1	0	0	0	1	0
4	2	12	Anglican	Married/ Living as married/ Cohabiting	Mother in law/ Father in law	55	Female	Peasant	No		Did not know death should be registered	0	0	0	Government health facility	Cancers		39	3	1	0	0	0	0	1
5	1	4	Anglican	Married/ Living as married/ Cohabiting	Parent	78	Female	Peasant	Yes		Did not know death should be registered	0	0	0	Home	Kidney disease	Health Facility Death Report	23	2	1	0	1	0	0	0
2	2	8	Muslim	Married/ Living as married/ Cohabiting	Child	30	Female	Own business	Yes		Other reason (specify)	0	0	0	Home	I don’t know	Health Facility Death Report	58	3	1	0	1	0	1	1
4	1	7	Roman Catholic	Married/ Living as married/ Cohabiting	Child	25	Female	Peasant	Yes		Did not know death should be registered	0	0	0	Home	HIV/AIDS	L.C letter	60	2	1	0	0	1	1	1
1	2	6	SDA	Married/ Living as married/ Cohabiting	Child	24	Female	Paid employment (private)	Yes		Did not know death should be registered	0	0	0	Government health facility	Digestive system disease	Health Facility Death Report	53	3	1	0	1	1	0	1
2	1	9	Anglican	Married/ Living as married/ Cohabiting	Child	1	Female	Not Applicable	No		Other reason (specify)	0	0	0	Home	Malaria		70	2	1	0	0	1	1	0
4	1	9	Roman Catholic	Married/ Living as married/ Cohabiting	Others (Specify)	16	Female	Not Applicable	Yes		Did not know death should be registered	0	0	0	Home	Accident	L.C letter	77	2	1	0	0	1	1	1
4	1	5	Roman Catholic	Divorced/ Separated	Parent	52	Female	Peasant	Yes		Did not know death should be registered	0	0	0	Government health facility	Cancers	Health Facility Death Report	34	3	0	0	1	0	0	1
3	1	4	Roman Catholic	Married/ Living as married/ Cohabiting	Child	0	Female	Not Applicable	No		Did not know death should be registered	0	0	0	Government health facility	Childhood illness		24	2	1	0	0	0	0	0
3	1	7	Anglican	Married/ Living as married/ Cohabiting	Parent	65	Female	Peasant	Yes		Did not know death should be registered	0	0	0	Private health facility	Digestive system disease	Health Facility Death Report	34	2	1	0	1	0	0	1
4	2	7	Anglican	Married/ Living as married/ Cohabiting	Parent	93	Female	Not Applicable	No		Did not know death should be registered	0	0	0	Home	I don’t know		85	2	1	0	0	0	0	1
4	2	8	Roman Catholic	Widowed	Child	27	Female	Unemployed	No		Did not know death should be registered	0	0	0	Home	Heart diseases		61	3	0	0	0	0	0	1
1	2	5	Muslim	Divorced/ Separated	Child	7	Female	Not Applicable	Yes		Did not know death should be registered	0	0	0	Private health facility	Others (Specify)	Health Facility Death Report	42	3	2	0	1	0	0	1
1	2	5	Roman Catholic	Widowed	Parent	73	Female	Not Applicable	No		Did not know death should be registered	0	0	0	Home	Heart diseases		53	3	1	0	0	0	0	1
3	1	5	Anglican	Divorced/ Separated	Spouse	42	Female	Peasant	Yes		Does not know why the death was not registered	Yes	0	0	Government health facility	Cancers	Health Facility Death Report	55	2	1	0	1	1	1	1
2	2	5	Muslim	Married/ Living as married/ Cohabiting	Child	0	Female	Not Applicable	No		Did not know death should be registered	0	0	0	Private health facility	Pregnancy related complications		43	3	2	0	0	1	0	1
4	2	1	Roman Catholic	Widowed	Child	45	Female	Own business	No		Did not know death should be registered	0	0	0	Home	Cancers		68	3	1	0	0	1	0	1
5	2	7	Muslim	Married/ Living as married/ Cohabiting	Parent	96	Female	Peasant	No		Did not know death should be registered	0	0	0	Home	I don’t know		46	3	1	0	0	0	0	1
2	1	6	Muslim	Married/ Living as married/ Cohabiting	Others (Specify)	35	Female	Own business	No		Does not know why the death was not registered	0	0	0	Home	Cancers		44	2	1	0	0	0	1	1
5	1	2	Roman Catholic	Married/ Living as married/ Cohabiting	Child	0	Female	Not Applicable	No		Did not know death should be registered	0	0	0	Home	Congenital illness		28	2	1	0	0	1	1	1
5	1	3	Anglican	Widowed	Child	39	Female	Peasant	No		Did not know death should be registered	0	0	0	Home	Malaria		80	2	1	0	0	0	0	1
5	2	3	Pentecostal	Married/ Living as married/ Cohabiting	Parent	47	Female	Own business	Yes		Did not know death should be registered	0	0	0	Private health facility	Witchcraft	Health Facility Death Report	28	2	3	0	1	1	0	1
[truncated: 45 more rows]
