# Supplementary material for: Prevalence and determinants of death registration and certification uptake in Uganda
Source: PLoS One. 2022 Mar 4;17(3):e0264742. doi: 10.1371/journal.pone.0264742 (PMC8896680; doi:10.1371/journal.pone.0264742)
Supplement: S2 File — (XLSX) [file pone.0264742.s002.xlsx]

## Sheet: variable labels
variable name	Variable labels
dist	Q02. District code
resid	Q09. Rural/ Urban?
q1	Q1. Number of usual persons in household
q2	Q2. Religion of head of household
q19	Q19. What is your marital status?
q26	Q26. What was the relationship of the deceased to the head of the household?
q27	Q27. What was the age of the person at death?
q28	Q28. What was the sex of the deceased person?
q29	Q29. What was the main occupation of the deceased?
q30	Q30. Where did the death occur from?
q31	Q31. What was the cause of death?
q32	Q32. After person died, did you acquire any documents to notify person’s death?
q33	Q33. What documents do you have?
q35	Q35 What prompted the registration of the above death? (Multiple Response)
q36	Q36. Why is the death not registered?
q37	Q37. Are you aware of any penalty for not registering the death of a next of kin?
q38	Q38. Have you ever been asked to present a death certificate for any of your deceased relatives?
q39	Q39. Has any member of this household ever registered any death?
hhage	Age of Head of household
hoccup	Occupation of Head of Household
hed	Education Head of Household
dc	Death Certified
dr	Death Registered
cknow	Comprehensive knowledge of death registration process
transp	Own means of transport
comm	Access to meanson communication

## Sheet: value labels
label	code	definition
yes_no	1	Yes
yes_no	2	No
resid	1	Rural
resid	2	Urban
religion	1	Roman Catholic
religion	2	Anglican
religion	3	Pentecostal
religion	4	Muslim
religion	5	SDA
religion	6	Traditional
religion	7	Other
sex	1	Male
sex	2	Female
educ_level	0	None
educ_level	1	Primary
educ_level	2	Secondary
educ_level	3	Post secondary
occup	1	Housewife
occup	2	Peasant
occup	3	Own business
occup	4	Paid employment (private)
occup	5	Paid employment (gov’t)
occup	6	Unemployed
mstat	1	Never married
mstat	2	Married/ Living as married/ Cohabiting
mstat	3	Divorced/ Separated
mstat	4	Widowed
d_relate	1	Spouse
d_relate	2	Child
d_relate	3	Brother/ Sister
d_relate	4	Parent
d_relate	5	Mother in law/ Father in law
d_relate	6	Others (Specify)
d_occup	1	Housewife
d_occup	2	Peasant
d_occup	3	Own business
d_occup	4	Paid employment (private)
d_occup	5	Paid employment (gov’t)
d_occup	6	Unemployed
d_occup	7	Not Applicable
d_occup	8	Don't know
where_death	1	Home
where_death	2	Another person’s home
where_death	3	Private health facility
where_death	4	Government health facility
where_death	5	Other (Specify)
causes	1	Pregnancy related complications
causes	2	Malaria
causes	3	Ebola/ Cholera
causes	4	HIV/AIDS
causes	5	Cancers
causes	6	Heart diseases
causes	7	Respiratory diseases
causes	8	Accident
causes	9	Congenital illness
causes	10	Witchcraft
causes	11	Others (Specify)
causes	12	I don’t know
docs	1	Death certificate
docs	2	Postmortem report
docs	3	Health Facility Death Report
docs	4	L.C letter
docs	5	Others (Specify)
prompted_reg	1	Access to social benefits such as pension benefits
prompted_reg	2	Inheritance purposes
prompted_reg	3	Access to insurance benefits
prompted_reg	4	Legal requirement
prompted_reg	5	Other (Specify)
why_nots	1	Costs too much
why_nots	2	Must travel too far
why_nots	3	Did not know death should be registered
why_nots	4	Does not know where to register
why_nots	5	Does not know why the death was not registered
why_nots	6	Other reason (specify)
rel_deceased	1	Father
rel_deceased	2	Mother
rel_deceased	3	Child
rel_deceased	4	Sibling
rel_deceased	5	Other (Specify)
distr	101	Kampala
distr	102	Mityana
distr	103	Bushenyi
distr	104	Lira
distr	105	Iganga
